# Supplementary material for: PWWP domain-containing protein Crf4-3 specifically modulates fungal azole susceptibility by regulating sterol C-14 demethylase ERG11
Source: mSphere. 2024 Dec 13;10(1):e00703-24. doi: 10.1128/msphere.00703-24 (PMC11774033; doi:10.1128/msphere.00703-24)
Supplement: Data set S1 — FIMO analysis. [file msphere.00703-24-s0001.xlsx]

## Sheet: Data Set S1
Motif ID	Alt ID	erg11 orthologous genes	Species	Strand	Start	End	p-value	q-value	Matched Sequence	Possible binding site for known transcription factor
1	TCCGAATACGA	CC77DRAFT_1030793_t1	Alternaria alternata	-	3	13	0.00114	0.681	TGAGCATACGA
1	TCCGAATACGA	CC77DRAFT_1030793_t1	Alternaria alternata	+	379	389	0.00114	0.681	TCAGAAGAGGA
1	TCCGAATACGA	CC77DRAFT_1030793_t1	Alternaria alternata	-	373	383	0.00114	0.681	TCTGAATACAG
1	TCCGAATACGA	CC77DRAFT_1030793_t1	Alternaria alternata	-	795	805	0.00114	0.681	TGCGGATACTA
1	TCCGAATACGA	CC77DRAFT_1030793_t1	Alternaria alternata	+	712	722	0.003	0.775	ACAGTGTACGA
1	TCCGAATACGA	CC77DRAFT_1030793_t1	Alternaria alternata	+	800	810	0.003	0.775	TCCGCATGCCG
1	TCCGAATACGA	CC77DRAFT_1030793_t1	Alternaria alternata	-	844	854	0.003	0.775	GCGGTATCCGA
1	TCCGAATACGA	CC77DRAFT_1030793_t1	Alternaria alternata	-	915	925	0.003	0.775	CCAGAAGTCGA
1	TCCGAATACGA	DFL_004292_t1	Arthrobotrys flagrans	-	919	929	3.46e-05	0.114	TCCGCATACGC
1	TCCGAATACGA	DFL_007793_t1	Arthrobotrys flagrans	-	132	142	0.000224	0.338	GCCGCATTCGA
1	TCCGAATACGA	DFL_004292_t1	Arthrobotrys flagrans	-	468	478	0.000224	0.338	TCCGCAGTCGA
1	TCCGAATACGA	DFL_007793_t1	Arthrobotrys flagrans	+	4	14	0.000673	0.524	TGCGAGTGCGA
1	TCCGAATACGA	DFL_007793_t1	Arthrobotrys flagrans	+	303	313	0.000673	0.524	TCGGAACCCGA
1	TCCGAATACGA	DFL_007793_t1	Arthrobotrys flagrans	-	615	625	0.000673	0.524	TCCTCATGCGA
1	TCCGAATACGA	DFL_004292_t1	Arthrobotrys flagrans	-	573	583	0.00142	0.726	GCCGAAGCCGT
1	TCCGAATACGA	DFL_007793_t1	Arthrobotrys flagrans	+	131	141	0.003	0.775	ATCGAATGCGG
1	TCCGAATACGA	DFL_007793_t1	Arthrobotrys flagrans	-	210	220	0.003	0.775	TCCGTACATGG
1	TCCGAATACGA	DFL_007793_t1	Arthrobotrys flagrans	-	303	313	0.003	0.775	TCGGGTTCCGA
1	TCCGAATACGA	DFL_004292_t1	Arthrobotrys flagrans	+	324	334	0.003	0.775	CCGGGCTACGA
1	TCCGAATACGA	DFL_004292_t1	Arthrobotrys flagrans	+	467	477	0.003	0.775	TTCGACTGCGG
1	TCCGAATACGA	DFL_004292_t1	Arthrobotrys flagrans	+	482	492	0.003	0.775	CTCGAGTTCGA
1	TCCGAATACGA	DFL_007793_t1	Arthrobotrys flagrans	-	474	484	0.003	0.775	CCCGACTGCCA
1	TCCGAATACGA	DFL_004292_t1	Arthrobotrys flagrans	-	483	493	0.003	0.775	CTCGAACTCGA
1	TCCGAATACGA	DFL_004292_t1	Arthrobotrys flagrans	-	725	735	0.003	0.775	ACCGAAGCTGA
1	TCCGAATACGA	DFL_004292_t1	Arthrobotrys flagrans	+	918	928	0.003	0.775	TGCGTATGCGG
1	TCCGAATACGA	DFL_004292_t1	Arthrobotrys flagrans	+	978	988	0.003	0.775	ACGGAGCACGA
1	TCCGAATACGA	Afu4g06890-T	Aspergillus fumigatus	+	260	270	0.000673	0.524	TCAGTGTACGA
1	TCCGAATACGA	Afu7g03740-T	Aspergillus fumigatus	-	129	139	0.00114	0.681	TACGAAAAAGA
1	TCCGAATACGA	Afu7g03740-T	Aspergillus fumigatus	+	721	731	0.00124	0.689	TGTGAATAAGA
1	TCCGAATACGA	Afu4g06890-T	Aspergillus fumigatus	+	198	208	0.003	0.775	TCCGAAGCGGT
1	TCCGAATACGA	Afu4g06890-T	Aspergillus fumigatus	+	225	235	0.003	0.775	GCCGTTTACCA
1	TCCGAATACGA	Afu4g06890-T	Aspergillus fumigatus	-	254	264	0.003	0.775	ACTGATTCCGA
1	TCCGAATACGA	Afu7g03740-T	Aspergillus fumigatus	-	647	657	0.003	0.775	TCCGATTTGGC
1	TCCGAATACGA	Afu4g06890-T	Aspergillus fumigatus	+	690	700	0.003	0.775	TCCGGATGTGT
1	TCCGAATACGA	Afu7g03740-T	Aspergillus fumigatus	-	854	864	0.003	0.775	CACGAATCCGC
1	TCCGAATACGA	BDBG_01678_t1	Blastomyces gilchristii	-	963	973	0.000224	0.338	ACCGACTACGG
1	TCCGAATACGA	BDBG_01678_t1	Blastomyces gilchristii	+	644	654	0.000673	0.524	GCTGAATACGG
1	TCCGAATACGA	BDBG_04743_t1	Blastomyces gilchristii	+	79	89	0.00114	0.681	TTCGACTACCA
1	TCCGAATACGA	BDBG_04743_t2	Blastomyces gilchristii	+	79	89	0.00114	0.681	TTCGACTACCA
1	TCCGAATACGA	BDBG_04743_t1	Blastomyces gilchristii	-	679	689	0.00124	0.689	TCACAATATGA
1	TCCGAATACGA	BDBG_04743_t2	Blastomyces gilchristii	-	679	689	0.00124	0.689	TCACAATATGA
1	TCCGAATACGA	BDBG_01678_t1	Blastomyces gilchristii	+	962	972	0.00142	0.726	TCCGTAGTCGG
1	TCCGAATACGA	BDBG_01678_t1	Blastomyces gilchristii	+	8	18	0.003	0.775	TCGGGATCCGG
1	TCCGAATACGA	BDBG_04743_t1	Blastomyces gilchristii	+	534	544	0.003	0.775	TGCGATGACGC
1	TCCGAATACGA	BDBG_04743_t2	Blastomyces gilchristii	+	534	544	0.003	0.775	TGCGATGACGC
1	TCCGAATACGA	BDBG_04743_t1	Blastomyces gilchristii	+	578	588	0.003	0.775	TACGCCTACGC
1	TCCGAATACGA	BDBG_04743_t2	Blastomyces gilchristii	+	578	588	0.003	0.775	TACGCCTACGC
1	TCCGAATACGA	BDBG_04743_t1	Blastomyces gilchristii	+	651	661	0.003	0.775	CACGAAGCCGA
1	TCCGAATACGA	BDBG_04743_t2	Blastomyces gilchristii	+	651	661	0.003	0.775	CACGAAGCCGA
1	TCCGAATACGA	BDBG_04743_t1	Blastomyces gilchristii	+	657	667	0.003	0.775	GCCGAATTTGC
1	TCCGAATACGA	BDBG_04743_t2	Blastomyces gilchristii	+	657	667	0.003	0.775	GCCGAATTTGC
1	TCCGAATACGA	Bcin01g02780.1	Botrytis cinerea	-	565	575	0.000103	0.222	TCCGAATTAGA
1	TCCGAATACGA	Bcin01g02780.1	Botrytis cinerea	+	797	807	0.000103	0.222	TACGAACACGA	BoSR, homolog of FgSR
1	TCCGAATACGA	Bcin01g02780.1	Botrytis cinerea	-	546	556	0.000673	0.524	TCCGTCTACTA
1	TCCGAATACGA	Bcin01g02780.1	Botrytis cinerea	-	717	727	0.000673	0.524	TCTGCAGACGA
1	TCCGAATACGA	Bcin01g02780.1	Botrytis cinerea	-	190	200	0.00124	0.689	TTCAAATATGA
1	TCCGAATACGA	Bcin01g02780.1	Botrytis cinerea	-	804	814	0.00142	0.726	ACCGATTTCGT
1	TCCGAATACGA	Bcin01g02780.1	Botrytis cinerea	-	402	412	0.003	0.775	TCAGTGTACGT
1	TCCGAATACGA	C5_00660C_A-T	Candida albicans	+	148	158	0.003	0.775	ACAGAAAACGG
1	TCCGAATACGA	C5_00660C_A-T	Candida albicans	+	759	769	0.003	0.775	CCCGATTATGT
1	TCCGAATACGA	C5_00660C_A-T	Candida albicans	-	754	764	0.003	0.775	ATCGGGTACGA
1	TCCGAATACGA	C5_00660C_A-T	Candida albicans	+	800	810	0.003	0.775	AACGAGAACGA
1	TCCGAATACGA	CHGG_01652_t1	Chaetomium globosum	-	518	528	2.49e-07	0.00865	TCCGAATACGA
1	TCCGAATACGA	CHGG_01652_t1	Chaetomium globosum	+	707	717	8.49e-06	0.0368	TGCGAATACGA	Predicted homolog of FgSR
1	TCCGAATACGA	CHGG_01652_t1	Chaetomium globosum	+	701	711	0.000673	0.524	GACGAATGCGA
1	TCCGAATACGA	CHGG_01652_t1	Chaetomium globosum	-	167	177	0.003	0.775	AGCGACGACGA
1	TCCGAATACGA	CHGG_01652_t1	Chaetomium globosum	-	195	205	0.003	0.775	TGCGAGAGCGA
1	TCCGAATACGA	CHGG_01652_t1	Chaetomium globosum	-	453	463	0.003	0.775	ACCAAACACGT
1	TCCGAATACGA	CHGG_01652_t1	Chaetomium globosum	+	567	577	0.003	0.775	CCCGAATGTGC
1	TCCGAATACGA	CHGG_01652_t1	Chaetomium globosum	-	600	610	0.003	0.775	ATCGAGGACGA
1	TCCGAATACGA	CHGG_01652_t1	Chaetomium globosum	+	641	651	0.003	0.775	GCTGCGTACGA
1	TCCGAATACGA	CHGG_01652_t1	Chaetomium globosum	-	702	712	0.003	0.775	TTCGCATTCGT
1	TCCGAATACGA	CHGG_01652_t1	Chaetomium globosum	-	708	718	0.003	0.775	TTCGTATTCGC
1	TCCGAATACGA	GLRG_01612_t1	Colletotrichum graminicola	+	527	537	8.49e-06	0.0368	TACGAATACGA	Predicted homolog of FgSR
1	TCCGAATACGA	GLRG_01612_t1	Colletotrichum graminicola	+	521	531	3.46e-05	0.114	CCCGGATACGA
1	TCCGAATACGA	GLRG_01612_t1	Colletotrichum graminicola	-	265	275	0.000103	0.222	CCCGAATAAGA
1	TCCGAATACGA	GLRG_01612_t1	Colletotrichum graminicola	-	259	269	0.00124	0.689	TAAGAATAAGA
1	TCCGAATACGA	GLRG_01612_t1	Colletotrichum graminicola	+	358	368	0.003	0.775	GCGGTATACGT
1	TCCGAATACGA	GLRG_01612_t1	Colletotrichum graminicola	-	388	398	0.003	0.775	TCCGAAGGCTC
1	TCCGAATACGA	GLRG_01612_t1	Colletotrichum graminicola	-	522	532	0.003	0.775	TTCGTATCCGG
1	TCCGAATACGA	GLRG_01612_t1	Colletotrichum graminicola	-	528	538	0.003	0.775	TTCGTATTCGT
1	TCCGAATACGA	GLRG_01612_t1	Colletotrichum graminicola	+	772	782	0.003	0.775	TCTGGTTACGC
1	TCCGAATACGA	CCM_03617_t1	Cordyceps militaris	-	761	771	8.49e-06	0.0368	TACGAATACGA
1	TCCGAATACGA	CCM_05535_t1	Cordyceps militaris	-	581	591	0.000132	0.269	TGCGAATAAGA
1	TCCGAATACGA	CCM_03617_t1	Cordyceps militaris	-	219	229	0.000673	0.524	ACTGAAAACGA
1	TCCGAATACGA	CCM_03617_t1	Cordyceps militaris	+	313	323	0.000673	0.524	GCCGTATAAGA
1	TCCGAATACGA	CCM_03617_t1	Cordyceps militaris	-	469	479	0.000673	0.524	CCGGAACACGA
1	TCCGAATACGA	CCM_03617_t1	Cordyceps militaris	-	755	765	0.000673	0.524	TACGATCACGA
1	TCCGAATACGA	CCM_05535_t1	Cordyceps militaris	+	502	512	0.00114	0.681	TACGAAGAGGA
1	TCCGAATACGA	CCM_05535_t1	Cordyceps militaris	+	911	921	0.00114	0.681	TTCGACTACCA
1	TCCGAATACGA	CCM_05535_t1	Cordyceps militaris	-	127	137	0.00124	0.689	TAAGAATACTA
1	TCCGAATACGA	CCM_05535_t1	Cordyceps militaris	-	24	34	0.003	0.775	TCCTCAGGCGA
1	TCCGAATACGA	CCM_03617_t1	Cordyceps militaris	+	108	118	0.003	0.775	TCCGACGACCT
1	TCCGAATACGA	CCM_05535_t1	Cordyceps militaris	-	308	318	0.003	0.775	TCCAGAATCGA
1	TCCGAATACGA	CCM_03617_t1	Cordyceps militaris	+	475	485	0.003	0.775	TCCGGATGAGT
1	TCCGAATACGA	CCM_03617_t1	Cordyceps militaris	-	526	536	0.003	0.775	TTCGTCGACGA
1	TCCGAATACGA	CCM_03617_t1	Cordyceps militaris	+	586	596	0.003	0.775	CCAGTATTCGA
1	TCCGAATACGA	CCM_05535_t1	Cordyceps militaris	+	905	915	0.003	0.775	TGCGCTTTCGA
1	TCCGAATACGA	CCM_03617_t1	Cordyceps militaris	+	926	936	0.003	0.775	CCCGAGAACCA
1	TCCGAATACGA	CNAG_00040-t26_1	Cryptococcus neoformans	+	63	73	0.003	0.775	TCCGCCAACCA
1	TCCGAATACGA	CNAG_00040-t26_1	Cryptococcus neoformans	+	406	416	0.003	0.775	ACAGCAGACGA
1	TCCGAATACGA	CNAG_00040-t26_1	Cryptococcus neoformans	+	672	682	0.003	0.775	ACTGATTCCGA
1	TCCGAATACGA	EMCG_04140_t1	Emmonsia crescens	+	807	817	0.000224	0.338	TCCGGGTACGG
1	TCCGAATACGA	EMCG_08249_t1	Emmonsia crescens	-	132	142	0.000673	0.524	TCCGTCTACTA
1	TCCGAATACGA	EMCG_04140_t1	Emmonsia crescens	-	409	419	0.000673	0.524	ACCGAAAAAGA
1	TCCGAATACGA	EMCG_04140_t1	Emmonsia crescens	+	206	216	0.00114	0.681	TCAATATACGA
1	TCCGAATACGA	EMCG_04140_t1	Emmonsia crescens	+	614	624	0.00114	0.681	TCTTATTACGA
1	TCCGAATACGA	EMCG_04140_t1	Emmonsia crescens	-	614	624	0.00124	0.689	TCGTAATAAGA
1	TCCGAATACGA	EMCG_08249_t1	Emmonsia crescens	-	174	184	0.00142	0.726	GCCGCACTCGA
1	TCCGAATACGA	EMCG_04140_t1	Emmonsia crescens	-	808	818	0.00142	0.726	TCCGTACCCGG
1	TCCGAATACGA	EMCG_08249_t1	Emmonsia crescens	-	21	31	0.003	0.775	TCAGCGTACGT
1	TCCGAATACGA	EMCG_08249_t1	Emmonsia crescens	+	207	217	0.003	0.775	TCGGGATCCGG
1	TCCGAATACGA	EMCG_08249_t1	Emmonsia crescens	-	202	212	0.003	0.775	TCCCGATTCGT
1	TCCGAATACGA	FOC1_g10015685-t38_1	Fusarium oxysporum	-	51	61	8.49e-06	0.0368	TCCGAATAAGA
1	TCCGAATACGA	FOC1_g10015685-t38_1	Fusarium oxysporum	+	505	515	8.49e-06	0.0368	TGCGAATACGA
1	TCCGAATACGA	FOC1_g10010455-t38_1	Fusarium oxysporum	+	593	603	8.49e-06	0.0368	TACGAATACGA	FoSR, homolog of FgSR
1	TCCGAATACGA	FOC1_g10010455-t38_1	Fusarium oxysporum	-	620	630	3.46e-05	0.114	GCCGAATACGT
1	TCCGAATACGA	FOC1_g10010455-t38_1	Fusarium oxysporum	+	599	609	0.000103	0.222	TACGAATGCGA
1	TCCGAATACGA	FOC1_g10015685-t38_1	Fusarium oxysporum	+	905	915	0.000224	0.338	GCCGAGGACGA
1	TCCGAATACGA	FOC1_g10006555-t38_1	Fusarium oxysporum	-	350	360	0.000673	0.524	TCCGTACACAA
1	TCCGAATACGA	FOC1_g10015685-t38_1	Fusarium oxysporum	+	511	521	0.000673	0.524	TACGAATCCGC
1	TCCGAATACGA	FOC1_g10010455-t38_1	Fusarium oxysporum	+	587	597	0.000673	0.524	GCCAAGTACGA
1	TCCGAATACGA	FOC1_g10010455-t38_1	Fusarium oxysporum	-	765	775	0.000673	0.524	TCCTGATACGC
1	TCCGAATACGA	FOC1_g10006555-t38_1	Fusarium oxysporum	+	213	223	0.00114	0.681	ACCCAATACCA
1	TCCGAATACGA	FOC1_g10015685-t38_1	Fusarium oxysporum	+	449	459	0.00114	0.681	TAAGAATGCGA
1	TCCGAATACGA	FOC1_g10015685-t38_1	Fusarium oxysporum	+	774	784	0.00114	0.681	TCCGAAAAAAA
1	TCCGAATACGA	FOC1_g10010455-t38_1	Fusarium oxysporum	+	161	171	0.003	0.775	TCAGATGTCGA
1	TCCGAATACGA	FOC1_g10015685-t38_1	Fusarium oxysporum	-	262	272	0.003	0.775	TCCTCCTTCGA
1	TCCGAATACGA	FOC1_g10006555-t38_1	Fusarium oxysporum	+	277	287	0.003	0.775	TTCGAGCTCGA
1	TCCGAATACGA	FOC1_g10006555-t38_1	Fusarium oxysporum	-	278	288	0.003	0.775	TTCGAGCTCGA
1	TCCGAATACGA	FOC1_g10006555-t38_1	Fusarium oxysporum	-	284	294	0.003	0.775	TCTGTCTTCGA
1	TCCGAATACGA	FOC1_g10010455-t38_1	Fusarium oxysporum	+	437	447	0.003	0.775	TCCGACAACAC
1	TCCGAATACGA	FOC1_g10006555-t38_1	Fusarium oxysporum	+	454	464	0.003	0.775	TCCGATAAGGC
1	TCCGAATACGA	FOC1_g10015685-t38_1	Fusarium oxysporum	-	506	516	0.003	0.775	TTCGTATTCGC
1	TCCGAATACGA	FOC1_g10015685-t38_1	Fusarium oxysporum	-	512	522	0.003	0.775	TGCGGATTCGT
1	TCCGAATACGA	FOC1_g10010455-t38_1	Fusarium oxysporum	-	594	604	0.003	0.775	TTCGTATTCGT
1	TCCGAATACGA	FOC1_g10015685-t38_1	Fusarium oxysporum	-	605	615	0.003	0.775	ACGGAACCCGA
1	TCCGAATACGA	FOC1_g10010455-t38_1	Fusarium oxysporum	+	643	653	0.003	0.775	TCCCTATGCGG
1	TCCGAATACGA	FOC1_g10010455-t38_1	Fusarium oxysporum	-	644	654	0.003	0.775	ACCGCATAGGG
1	TCCGAATACGA	FOC1_g10006555-t38_1	Fusarium oxysporum	-	666	676	0.003	0.775	CGCGATAACGA
1	TCCGAATACGA	FOC1_g10006555-t38_1	Fusarium oxysporum	+	874	884	0.003	0.775	GCCGAAGGGGA
1	TCCGAATACGA	FOC1_g10006555-t38_1	Fusarium oxysporum	-	905	915	0.003	0.775	TCCGCATGCTT
1	TCCGAATACGA	GGTG_10296_t1	Gaeumannomyces tritici	-	580	590	3.46e-05	0.114	CCCGAATACGT
1	TCCGAATACGA	GGTG_10296_t1	Gaeumannomyces tritici	+	654	664	0.000103	0.222	CACGAATACGA
1	TCCGAATACGA	GGTG_10296_t1	Gaeumannomyces tritici	+	648	658	0.000673	0.524	GTCGAACACGA
1	TCCGAATACGA	GGTG_10296_t1	Gaeumannomyces tritici	-	986	996	0.000673	0.524	TGCGGTTACGA
1	TCCGAATACGA	GGTG_10296_t1	Gaeumannomyces tritici	+	660	670	0.00114	0.681	TACGAGTACCA
1	TCCGAATACGA	GGTG_10296_t1	Gaeumannomyces tritici	-	555	565	0.00142	0.726	GCCGGCCACGA
1	TCCGAATACGA	GGTG_10296_t1	Gaeumannomyces tritici	+	991	1001	0.00142	0.726	ACCGCACGCGA
1	TCCGAATACGA	GGTG_10296_t1	Gaeumannomyces tritici	-	66	76	0.003	0.775	AGCGAAGGCGA
1	TCCGAATACGA	GGTG_10296_t1	Gaeumannomyces tritici	+	453	463	0.003	0.775	TCCAAAGCCGG
1	TCCGAATACGA	GGTG_10296_t1	Gaeumannomyces tritici	-	603	613	0.003	0.775	ACGGAACACGT
1	TCCGAATACGA	GGTG_10296_t1	Gaeumannomyces tritici	-	649	659	0.003	0.775	TTCGTGTTCGA
1	TCCGAATACGA	I7I48_09869_t1	Histoplasma capsulatum	+	809	819	0.000103	0.222	TCCGAATACAG
1	TCCGAATACGA	I7I48_09869_t1	Histoplasma capsulatum	+	803	813	0.000224	0.338	ACCGAGTCCGA
1	TCCGAATACGA	I7I48_09273_t1	Histoplasma capsulatum	-	321	331	0.00114	0.681	TCAGAAGAAGA
1	TCCGAATACGA	I7I48_09273_t1	Histoplasma capsulatum	-	619	629	0.00124	0.689	TCTGAATATCA
1	TCCGAATACGA	I7I48_09869_t1	Histoplasma capsulatum	-	77	87	0.003	0.775	TCCGGTTGCTA
1	TCCGAATACGA	I7I48_09869_t1	Histoplasma capsulatum	-	608	618	0.003	0.775	TACGATCACGC
1	TCCGAATACGA	I7I48_09273_t1	Histoplasma capsulatum	-	762	772	0.003	0.775	CCCGATGACCA
1	TCCGAATACGA	I7I48_09869_t1	Histoplasma capsulatum	+	966	976	0.003	0.775	TCAGCAGTCGA
1	TCCGAATACGA	NCU02624-t26_1	Neurospora crassa	+	570	580	2.49e-07	0.00865	TCCGAATACGA	Predicted homolog of FgSR or NCU10697
1	TCCGAATACGA	MYCFIDRAFT_30715_t1	Pseudocercospora fijiensis	-	350	360	0.000673	0.524	TCCGCATCCTA
1	TCCGAATACGA	MYCFIDRAFT_30715_t1	Pseudocercospora fijiensis	+	149	159	0.00142	0.726	GCCGTCTGCGA
1	TCCGAATACGA	MYCFIDRAFT_30715_t1	Pseudocercospora fijiensis	-	45	55	0.003	0.775	GCAGTCTACGA
1	TCCGAATACGA	MYCFIDRAFT_30715_t1	Pseudocercospora fijiensis	+	435	445	0.003	0.775	TCGGCTTACGG
1	TCCGAATACGA	MYCFIDRAFT_30715_t1	Pseudocercospora fijiensis	+	447	457	0.003	0.775	TCGGCAATCGA
1	TCCGAATACGA	MYCFIDRAFT_30715_t1	Pseudocercospora fijiensis	+	582	592	0.003	0.775	ACCGAATGCCG
1	TCCGAATACGA	MYCFIDRAFT_30715_t1	Pseudocercospora fijiensis	-	583	593	0.003	0.775	TCGGCATTCGG
1	TCCGAATACGA	MYCFIDRAFT_30715_t1	Pseudocercospora fijiensis	-	737	747	0.003	0.775	TCCGGAGGTGA
1	TCCGAATACGA	MGG_04432-t26_1	Pyricularia oryzae	+	355	365	8.49e-06	0.0368	TGCGAATACGA
1	TCCGAATACGA	MGG_04628-t26_1	Pyricularia oryzae	-	689	699	0.000103	0.222	CACGAATACGA	Predicted homolog of FgSR
1	TCCGAATACGA	MGG_04432-t26_1	Pyricularia oryzae	+	375	385	0.000224	0.338	ACCGAATTCGC
1	TCCGAATACGA	MGG_04628-t26_1	Pyricularia oryzae	+	203	213	0.000673	0.524	TGCGACTACGG
1	TCCGAATACGA	MGG_04432-t26_1	Pyricularia oryzae	+	250	260	0.000673	0.524	TCCGATTTCTA
1	TCCGAATACGA	MGG_04432-t26_1	Pyricularia oryzae	+	349	359	0.000673	0.524	ACTGAATGCGA
1	TCCGAATACGA	MGG_04432-t26_1	Pyricularia oryzae	-	376	386	0.000673	0.524	TGCGAATTCGG
1	TCCGAATACGA	MGG_04628-t26_1	Pyricularia oryzae	-	461	471	0.000673	0.524	TCCAGATACGT
1	TCCGAATACGA	MGG_04432-t26_1	Pyricularia oryzae	+	516	526	0.000673	0.524	TCCGAAAGGGA
1	TCCGAATACGA	MGG_04628-t26_1	Pyricularia oryzae	-	683	693	0.000673	0.524	TACGAGTGCGA
1	TCCGAATACGA	MGG_04628-t26_1	Pyricularia oryzae	-	695	705	0.000673	0.524	ACAGAACACGA
1	TCCGAATACGA	MGG_04432-t26_1	Pyricularia oryzae	+	361	371	0.00114	0.681	TACGAATTAGA
1	TCCGAATACGA	MGG_04628-t26_1	Pyricularia oryzae	+	669	679	0.00114	0.681	TCTCAATCCGA
1	TCCGAATACGA	MGG_04628-t26_1	Pyricularia oryzae	+	415	425	0.00142	0.726	CCCGAAGCCGC
1	TCCGAATACGA	MGG_04628-t26_1	Pyricularia oryzae	-	315	325	0.003	0.775	AACGAAAGCGA
1	TCCGAATACGA	MGG_04432-t26_1	Pyricularia oryzae	-	356	366	0.003	0.775	TTCGTATTCGC
1	TCCGAATACGA	MGG_04628-t26_1	Pyricularia oryzae	+	497	507	0.003	0.775	CCCTAAAACGG
1	TCCGAATACGA	MGG_04628-t26_1	Pyricularia oryzae	+	621	631	0.003	0.775	ACCAAAATCGA
1	TCCGAATACGA	MGG_04432-t26_1	Pyricularia oryzae	-	695	705	0.003	0.775	CCCGAAAATGG
1	TCCGAATACGA	MGG_04432-t26_1	Pyricularia oryzae	-	940	950	0.003	0.775	AGCGACGACGA
1	TCCGAATACGA	MGG_04432-t26_1	Pyricularia oryzae	+	969	979	0.003	0.775	TCAGACTTCGT
1	TCCGAATACGA	MGG_04628-t26_1	Pyricularia oryzae	+	985	995	0.003	0.775	TCCTTACCCGA
1	TCCGAATACGA	YHR007C-t26_1	Saccharomyces cerevisiae	+	158	168	3.46e-05	0.114	TCCGAAAACGG
1	TCCGAATACGA	YHR007C-t26_1	Saccharomyces cerevisiae	-	676	686	0.000673	0.524	TGCGAGTACGT
1	TCCGAATACGA	YHR007C-t26_1	Saccharomyces cerevisiae	+	289	299	0.00114	0.681	GCAAAATACGA
1	TCCGAATACGA	YHR007C-t26_1	Saccharomyces cerevisiae	+	322	332	0.00114	0.681	TACGAAAATGA
1	TCCGAATACGA	YHR007C-t26_1	Saccharomyces cerevisiae	-	686	696	0.00114	0.681	TTCGAATACAT
1	TCCGAATACGA	YHR007C-t26_1	Saccharomyces cerevisiae	+	128	138	0.003	0.775	GTCGTAAACGA	Upc2p
1	TCCGAATACGA	YHR007C-t26_1	Saccharomyces cerevisiae	-	129	139	0.003	0.775	GTCGTTTACGA	Upc2p
1	TCCGAATACGA	YHR007C-t26_1	Saccharomyces cerevisiae	+	347	357	0.003	0.775	CCCGACTAAGC
1	TCCGAATACGA	YHR007C-t26_1	Saccharomyces cerevisiae	+	491	501	0.003	0.775	GCCCTAAACGA
1	TCCGAATACGA	YHR007C-t26_1	Saccharomyces cerevisiae	-	670	680	0.003	0.775	TACGTAAACGT
1	TCCGAATACGA	YHR007C-t26_1	Saccharomyces cerevisiae	-	825	835	0.003	0.775	ACCAATAACGA	Upc2p
1	TCCGAATACGA	SPAC13A11.02c.1	Schizosaccharomyces pombe	-	4	14	0.000673	0.524	TCCTTATACGT
1	TCCGAATACGA	SPAC13A11.02c.1	Schizosaccharomyces pombe	-	492	502	0.000673	0.524	TTCGACGACGA
1	TCCGAATACGA	SPAC13A11.02c.1	Schizosaccharomyces pombe	-	507	517	0.000673	0.524	ACCAAATACGC
1	TCCGAATACGA	SPAC13A11.02c.1	Schizosaccharomyces pombe	-	880	890	0.000673	0.524	ACCAAAAACGA
1	TCCGAATACGA	SPAC13A11.02c.1	Schizosaccharomyces pombe	-	874	884	0.00114	0.681	AACGAATAAGA
1	TCCGAATACGA	SPAC13A11.02c.1	Schizosaccharomyces pombe	+	688	698	0.003	0.775	TCTGTTTTCGA
1	TCCGAATACGA	SPAC13A11.02c.1	Schizosaccharomyces pombe	+	694	704	0.003	0.775	TTCGATTTCGT
1	TCCGAATACGA	SPAC13A11.02c.1	Schizosaccharomyces pombe	-	695	705	0.003	0.775	AACGAAATCGA
1	TCCGAATACGA	SPSK_09044-t39_1	Sporothrix schenckii	+	503	513	8.49e-06	0.0368	TACGAATACGA
1	TCCGAATACGA	SPSK_09044-t39_1	Sporothrix schenckii	+	497	507	0.000103	0.222	TGCGGATACGA
1	TCCGAATACGA	SPSK_09044-t39_1	Sporothrix schenckii	+	604	614	0.000103	0.222	TACGAGTACGA
1	TCCGAATACGA	SPSK_09044-t39_1	Sporothrix schenckii	+	785	795	0.000103	0.222	TTCGAATTCGA
1	TCCGAATACGA	SPSK_09044-t39_1	Sporothrix schenckii	-	786	796	0.000673	0.524	GTCGAATTCGA
1	TCCGAATACGA	SPSK_09044-t39_1	Sporothrix schenckii	-	430	440	0.003	0.775	TCCAATTTCGC
1	TCCGAATACGA	SPSK_09044-t39_1	Sporothrix schenckii	-	436	446	0.003	0.775	TCCGTTTCCAA
1	TCCGAATACGA	SPSK_09044-t39_1	Sporothrix schenckii	-	492	502	0.003	0.775	TCCGCAACCTA
1	TCCGAATACGA	SPSK_09044-t39_1	Sporothrix schenckii	-	498	508	0.003	0.775	TTCGTATCCGC
1	TCCGAATACGA	TERG_02984_t1	Trichophyton rubrum	+	833	843	4.2e-06	0.0368	TCCGGATACGA
1	TCCGAATACGA	TERG_01703_t1	Trichophyton rubrum	+	309	319	0.000132	0.269	TCCAAATACCA
1	TCCGAATACGA	TERG_02984_t1	Trichophyton rubrum	-	507	517	0.000224	0.338	TCCGTAAACGT
1	TCCGAATACGA	TERG_01703_t1	Trichophyton rubrum	+	618	628	0.000224	0.338	TCCGTGGACGA
1	TCCGAATACGA	TERG_01703_t1	Trichophyton rubrum	-	675	685	0.000224	0.338	TCCGAGCACGC
1	TCCGAATACGA	TERG_02984_t1	Trichophyton rubrum	+	854	864	0.000224	0.338	TCCGGAAGCGA
1	TCCGAATACGA	TERG_02984_t1	Trichophyton rubrum	-	828	838	0.000673	0.524	TCCGGAGACAA
1	TCCGAATACGA	TERG_01703_t1	Trichophyton rubrum	+	980	990	0.00114	0.681	TAAGAAGACGA
1	TCCGAATACGA	TERG_02984_t1	Trichophyton rubrum	+	195	205	0.00142	0.726	GCCGAAATCGC
1	TCCGAATACGA	TERG_01703_t1	Trichophyton rubrum	-	13	23	0.003	0.775	TCCGGTTGCCA
1	TCCGAATACGA	TERG_01703_t1	Trichophyton rubrum	-	186	196	0.003	0.775	TCCCGAGACGG
1	TCCGAATACGA	TERG_02984_t1	Trichophyton rubrum	+	395	405	0.003	0.775	TCCGTGAAGGA
1	TCCGAATACGA	TERG_02984_t1	Trichophyton rubrum	-	437	447	0.003	0.775	ACCGAATTCTT
1	TCCGAATACGA	TERG_02984_t1	Trichophyton rubrum	-	775	785	0.003	0.775	CCCGACTAGGT
1	TCCGAATACGA	TERG_02984_t1	Trichophyton rubrum	-	834	844	0.003	0.775	TTCGTATCCGG
1	TCCGAATACGA	TERG_02984_t1	Trichophyton rubrum	-	849	859	0.003	0.775	TCCGGATGGGC
