# Supplementary material for: PWWP domain-containing protein Crf4-3 specifically modulates fungal azole susceptibility by regulating sterol C-14 demethylase ERG11
Source: mSphere. 2024 Dec 13;10(1):e00703-24. doi: 10.1128/msphere.00703-24 (PMC11774033; doi:10.1128/msphere.00703-24)
Supplement: Data set S2 — RNA-seq data of all genes in WT and crf4-3KO strains with or without ketoconazole treatment. [file msphere.00703-24-s0002.xlsx]

## Sheet: Data Set S2
RNA-seq data of all genes in WT and crf4-3KO strains with or without Ketoconazole treatment (7027).
gene_id	average_fpkm_Control_WT	average_fpkm_Control_crf4-3KO	average_fpkm_KTC_WT	average_fpkm_KTC_crf4-3KO	log2fc_Control_WT-vs-Control_crf4-3KO	qvalue_Control_WT-vs-Control_crf4-3KO	log2fc_Control_WT-vs-KTC_WT	qvalue_Control_WT-vs-KTC_WT	log2fc_Control_crf4-3KO-vs-KTC_crf4-3KO	qvalue_Control_crf4-3KO-vs-KTC_crf4-3KO	log2fc_KTC_WT-vs-KTC_crf4-3KO	qvalue_KTC_WT-vs-KTC_crf4-3KO	desc_kegg	desc_nr	desc_go
NCU01958	2.28	0	36.993	0	-8.13849	9.37e-10	3.58452	1.21e-90	NA	NA	-11.9849	8.54e-23	NA	XP_011392909.1|4.2e-171|mating-type protein A-1 [Neurospora crassa OR74A]	GO:0050789//regulation of biological process;GO:0022414//reproductive process;GO:0065007//biological regulation;GO:0051252//regulation of RNA metabolic process;GO:1903508//positive regulation of nucleic acid-templated transcription;GO:0010557//positive regulation of macromolecule biosynthetic process;GO:0048518//positive regulation of biological process;GO:0051171//regulation of nitrogen compound…
NCU06246	16.376	0	5.376	0	-12.0173	2e-22	-2.04721	6.8e-33	NA	NA	-10.2284	2.13e-16	K17678//ATP-dependent RNA helicase MRH4, mitochondrial [EC:3.6.4.13]	XP_963097.3|0.0e+00|ATP-dependent RNA helicase mrh-4 [Neurospora crassa OR74A]	GO:0016072//rRNA metabolic process;GO:0016070//RNA metabolic process;GO:0043170//macromolecule metabolic process;GO:0010467//gene expression;GO:0006725//cellular aromatic compound metabolic process;GO:0044238//primary metabolic process;GO:0022613//ribonucleoprotein complex biogenesis;GO:0034641//cellular nitrogen compound metabolic process;GO:0009987//cellular process;GO:0006139//nucleobase-conta…
BGI_novel_G000008	5.26	0.116	49.26	0.09	-5.6259	6.68e-18	2.78925	1.29e-70	-0.774565	0.706854	-9.16017	1e-42	NA	NA	NA
NCU02675	23.873	13.773	1.513	0	-0.942711	2.7e-05	-4.42134	0.0115757	-11.0823	1.75e-19	-7.55879	0.0967338	K11108//RNA 3'-terminal phosphate cyclase-like protein+ko03008//Ribosome biogenesis in eukaryotes	XP_965448.1|2.4e-228|RNA-3'-phosphate cyclase [Neurospora crassa OR74A]	GO:0090501//RNA phosphodiester bond hydrolysis;GO:0016072//rRNA metabolic process;GO:0071840//cellular component organization or biogenesis;GO:0000469//cleavage involved in rRNA processing;GO:1901360//organic cyclic compound metabolic process;GO:0006396//RNA processing;GO:0034641//cellular nitrogen compound metabolic process;GO:0043170//macromolecule metabolic process;GO:0034470//ncRNA processing…
NCU05884	0.046	0.01	79.19	0.773	-2.02107	0.754855	10.9778	8.82e-26	6.27035	0.144968	-6.72831	0.0112719	K03448//MFS transporter, ACS family, pantothenate transporter	XP_959875.2|9.7e-302|MFS transporter Seo1 [Neurospora crassa OR74A]	GO:0031224//intrinsic component of membrane;GO:0016021//integral component of membrane;GO:0110165//cellular anatomical entity;GO:0016020//membrane;GO:0022857//transmembrane transporter activity;GO:0005215//transporter activity;
NCU17101	4.156	5.44	0.713	0	0.234446	0.373516	-3.01213	0.0361446	-9.9523	3.86e-16	-6.66094	0.15029	K21805//protein N-lysine methyltransferase METTL21C [EC:2.1.1.-]	XP_011395089.1|3.7e-217|hypothetical protein NCU17101 [Neurospora crassa OR74A]	NA
NCU05277	0.32	0.806	7.396	0.096	1.71477	0.723292	4.88215	0.00183026	-3.20116	0.441864	-6.3022	5.24e-05	K19898//alpha-agglutinin	XP_961914.1|1.1e-69|hypothetical protein NCU05277 [Neurospora crassa OR74A]	NA
NCU11286	0.46	0.02	143.19	2.22	-4.63071	0.000802363	7.83703	5.25e-210	6.37979	1.35e-08	-6.04107	0	K01183//chitinase [EC:3.2.1.14]+ko00520//Amino sugar and nucleotide sugar metabolism+ko01100//Metabolic pathways	XP_001728273.1|0.0e+00|hypothetical protein NCU11286 [Neurospora crassa OR74A]	GO:0006979//response to oxidative stress;GO:0006950//response to stress;GO:0050896//response to stimulus;GO:0020037//heme binding;GO:0016684//oxidoreductase activity, acting on peroxide as acceptor;GO:0004601//peroxidase activity;GO:0097159//organic cyclic compound binding;GO:0016209//antioxidant activity;GO:0016491//oxidoreductase activity;GO:0003824//catalytic activity;GO:0046906//tetrapyrrole …
NCU07895	2.9	1.453	5.846	0.11	-1.15644	0.000112738	0.574056	0.0375204	-4.11877	0.0296491	-5.79835	0.00325112	K23612//neural Wiskott-Aldrich syndrome protein+ko04144//Endocytosis;K20047//actin cytoskeleton-regulatory complex protein PAN1	XP_961784.1|4.6e-278|hypothetical protein NCU07895 [Neurospora crassa OR74A]	GO:0008080//N-acetyltransferase activity;GO:0016740//transferase activity;GO:0016746//acyltransferase activity;GO:0003824//catalytic activity;GO:0016410//N-acyltransferase activity;GO:0016407//acetyltransferase activity;GO:0016747//acyltransferase activity, transferring groups other than amino-acyl groups;
NCU00606	0.783	1.243	2319.53	46.473	0.516656	0.632073	11.0991	4.14e-293	4.85414	1.37e-62	-5.6828	0	K18337//L-rhamnose 1-dehydrogenase [EC:1.1.1.378 1.1.1.377 1.1.1.173]+ko01100//Metabolic pathways+ko00051//Fructose and mannose metabolism;K14729//multifunctional beta-oxidation protein [EC:4.2.1.- 1.1.1.-]+ko00410//beta-Alanine metabolism+ko01100//Metabolic pathways+ko00640//Propanoate metabolism+ko01200//Carbon metabolism	XP_965746.1|2.1e-144|short-chain alcohol dehydrogenase [Neurospora crassa OR74A]	GO:0016616//oxidoreductase activity, acting on the CH-OH group of donors, NAD or NADP as acceptor;GO:0016614//oxidoreductase activity, acting on CH-OH group of donors;GO:0016491//oxidoreductase activity;GO:0003824//catalytic activity;
NCU02340	6.27	0.313	3.923	0.11	-4.47396	2.58e-21	-1.11579	4.58e-06	-1.88652	0.111027	-5.20112	3.44e-12	NA	CAF05862.1|1.1e-180|hypothetical protein [Neurospora crassa]	NA
NCU00409	17.973	1.766	7.63	0.673	-3.54513	3.66e-94	-1.68268	4.47e-35	-1.75455	3.72e-07	-3.57223	6.8e-45	K04518//prephenate dehydratase [EC:4.2.1.51]+ko01100//Metabolic pathways+ko01230//Biosynthesis of amino acids+ko01110//Biosynthesis of secondary metabolites+ko00400//Phenylalanine, tyrosine and tryptophan biosynthesis;K04518//prephenate dehydratase [EC:4.2.1.51]+ko01100//Metabolic pathways+ko01230//Biosynthesis of amino acids+ko01110//Biosynthesis of secondary metabolites+ko00400//Phenylalanine, …	XP_011393836.1|3.7e-224|chorismate mutase/prephenate dehydratase [Neurospora crassa OR74A]	GO:1901607//alpha-amino acid biosynthetic process;GO:0019752//carboxylic acid metabolic process;GO:0008152//metabolic process;GO:1902223//erythrose 4-phosphate/phosphoenolpyruvate family amino acid biosynthetic process;GO:0009987//cellular process;GO:0044281//small molecule metabolic process;GO:0044249//cellular biosynthetic process;GO:1901576//organic substance biosynthetic process;GO:0008652//c…
NCU00798	0.79	13.113	0.1	0	3.9014	0.0281544	-3.63595	0.103851	-11.087	1.59e-12	-3.50531	0.206437	K22493//agglutinin-like protein	XP_964954.1|1.3e-176|hypothetical protein NCU00798 [Neurospora crassa OR74A]	NA
NCU03006	115.04	118.203	2155.15	279.763	-0.112174	0.449881	3.78868	0	0.878976	1.33e-15	-2.97683	0	K00559//sterol 24-C-methyltransferase [EC:2.1.1.41]+ko01100//Metabolic pathways+ko01110//Biosynthesis of secondary metabolites+ko00100//Steroid biosynthesis	XP_003352379.1|4.7e-215|uncharacterized protein SMAC_01214 [Sordaria macrospora k-hell]	GO:0008152//metabolic process;GO:1901360//organic cyclic compound metabolic process;GO:0016125//sterol metabolic process;GO:0008202//steroid metabolic process;GO:0032259//methylation;GO:0006694//steroid biosynthetic process;GO:1901615//organic hydroxy compound metabolic process;GO:0016126//sterol biosynthetic process;GO:0009058//biosynthetic process;GO:0006629//lipid metabolic process;GO:1901362/…
NCU03854	30.496	28.16	22.606	17.07	-3.12672	4.42e-151	-0.872605	1.06e-18	-0.710364	0.00336434	-2.92328	1.63e-67	K07560//D-aminoacyl-tRNA deacylase [EC:3.1.1.96];K05864//peptidyl-prolyl isomerase D [EC:5.2.1.8]	XP_955864.3|7.6e-127|D-tyrosyl-tRNA(Tyr) deacylase [Neurospora crassa OR74A]	GO:0043412//macromolecule modification;GO:0019538//protein metabolic process;GO:0044237//cellular metabolic process;GO:0007165//signal transduction;GO:1901564//organonitrogen compound metabolic process;GO:0018193//peptidyl-amino acid modification;GO:0050896//response to stimulus;GO:0051336//regulation of hydrolase activity;GO:0018208//peptidyl-proline modification;GO:0050794//regulation of cellul…
NCU01785	15.586	18.843	40.273	5.976	0.121667	0.541002	0.93145	6.56e-16	-2.02212	5.09e-33	-2.78778	2.96e-103	K25304//DNA-directed RNA polymerase III subunit RPC9+ko03020//RNA polymerase;K04513//Ras homolog gene family, member A+ko04011//MAPK signaling pathway - yeast+ko04144//Endocytosis	XP_011393695.1|1.6e-87|hypothetical protein NCU16559 [Neurospora crassa OR74A]	GO:0008152//metabolic process;GO:0008360//regulation of cell shape;GO:0046483//heterocycle metabolic process;GO:0022603//regulation of anatomical structure morphogenesis;GO:0044237//cellular metabolic process;GO:0050789//regulation of biological process;GO:0050793//regulation of developmental process;GO:0044271//cellular nitrogen compound biosynthetic process;GO:0022604//regulation of cell morpho…
NCU02684	65	0	72.45	0	-3.28027	3.81e-104	-0.283657	0.00035505	0.171545	0.466284	-2.78228	2.33e-114	K03564//thioredoxin-dependent peroxiredoxin [EC:1.11.1.24]	XP_965457.1|0.0e+00|PWWP domain-containing protein [Neurospora crassa OR74A]	GO:0050794//regulation of cellular process;GO:0060255//regulation of macromolecule metabolic process;GO:0010468//regulation of gene expression;GO:0051171//regulation of nitrogen compound metabolic process;GO:0009889//regulation of biosynthetic process;GO:0010556//regulation of macromolecule biosynthetic process;GO:0019219//regulation of nucleobase-containing compound metabolic process;GO:2001141/…
NCU07345	1.86	3.146	139.94	21.12	0.597874	0.310965	5.79565	5.18e-161	2.3915	8.8e-16	-2.76459	5.73e-95	K10273//F-box and leucine-rich repeat protein 7	XP_958325.1|1.4e-113|hypothetical protein NCU07345 [Neurospora crassa OR74A]	NA
NCU07195	3.81	0.793	5.97	0.936	-2.45228	0.000467801	0.208373	0.549276	-0.10906	0.939161	-2.73381	0.0625827	K17741//NADPH-dependent methylglyoxal reductase [EC:1.1.1.283]+ko04011//MAPK signaling pathway - yeast+ko01100//Metabolic pathways+ko00640//Propanoate metabolism+ko00620//Pyruvate metabolism;K23612//neural Wiskott-Aldrich syndrome protein+ko04144//Endocytosis	XP_957420.1|5.8e-219|hypothetical protein NCU07195 [Neurospora crassa OR74A]	GO:0016616//oxidoreductase activity, acting on the CH-OH group of donors, NAD or NADP as acceptor;GO:0016491//oxidoreductase activity;GO:0003824//catalytic activity;GO:0016614//oxidoreductase activity, acting on CH-OH group of donors;
NCU02624	172.803	92.386	1603.59	248.176	-1.06215	7.43e-16	2.76908	1.52e-139	1.06496	4.87e-21	-2.72156	7.62e-167	K05917//sterol 14alpha-demethylase [EC:1.14.14.154 1.14.15.36]+ko01100//Metabolic pathways+ko01110//Biosynthesis of secondary metabolites+ko00100//Steroid biosynthesis	XP_964049.2|0.0e+00|cytochrome P450 51 [Neurospora crassa OR74A]	GO:0017000//antibiotic biosynthetic process;GO:0044255//cellular lipid metabolic process;GO:0016126//sterol biosynthetic process;GO:0008152//metabolic process;GO:0006066//alcohol metabolic process;GO:1902653//secondary alcohol biosynthetic process;GO:0044107//cellular alcohol metabolic process;GO:0046165//alcohol biosynthetic process;GO:1901617//organic hydroxy compound biosynthetic process;GO:00…
NCU05707	0.7	0.15	7.983	1.306	-2.37074	0.0817964	3.07159	8.47e-11	2.7437	0.00959713	-2.65433	6.05e-12	K23612//neural Wiskott-Aldrich syndrome protein+ko04144//Endocytosis	XP_963069.2|3.0e-110|hypothetical protein NCU05707 [Neurospora crassa OR74A]	NA
NCU09498	8.13	6.22	1.986	0.33	-0.534711	0.667997	-2.47374	4.9e-28	-4.60694	1.11e-06	-2.62175	4.73e-08	K01183//chitinase [EC:3.2.1.14]+ko00520//Amino sugar and nucleotide sugar metabolism+ko01100//Metabolic pathways	XP_958427.2|6.7e-229|hypothetical protein NCU09498 [Neurospora crassa OR74A]	NA
NCU07316	8.186	0.013	0.086	0	-9.57389	3.59e-13	-7.33303	1.59e-15	NA	NA	-2.48395	0.576712	NA	XP_962474.1|3.2e-65|hypothetical protein NCU07316 [Neurospora crassa OR74A]	NA
NCU09914	1.65	1.113	50.006	9.656	-0.739893	0.448986	4.53245	1.74e-56	2.81252	5.9e-09	-2.41617	7.54e-41	NA	XP_958313.1|5.4e-123|hypothetical protein NCU09914 [Neurospora crassa OR74A]	GO:0016740//transferase activity;GO:0016747//acyltransferase activity, transferring groups other than amino-acyl groups;GO:0016746//acyltransferase activity;GO:0003824//catalytic activity;GO:0016407//acetyltransferase activity;GO:0016410//N-acyltransferase activity;GO:0008080//N-acetyltransferase activity;
NCU06945	156.263	87.216	1595.69	319.343	-0.994584	1.35e-14	2.91467	2.19e-182	1.51221	5.82e-44	-2.35341	8.9e-158	NA	XP_958051.1|1.7e-168|hypothetical protein NCU06945 [Neurospora crassa OR74A]	NA
NCU03255	71.976	10.17	86.09	17.423	-2.9757	3.51e-224	-0.182361	0.0493901	0.413859	0.00197522	-2.33408	2.22e-124	K01078//acid phosphatase [EC:3.1.3.2]+ko00740//Riboflavin metabolism+ko01100//Metabolic pathways+ko00730//Thiamine metabolism	XP_964408.2|0.0e+00|3-phytase A [Neurospora crassa OR74A]	GO:0031224//intrinsic component of membrane;GO:0110165//cellular anatomical entity;GO:0016020//membrane;GO:0016021//integral component of membrane;GO:0016787//hydrolase activity;GO:0003824//catalytic activity;GO:0016791//phosphatase activity;GO:0016788//hydrolase activity, acting on ester bonds;GO:0016158//3-phytase activity;GO:0003993//acid phosphatase activity;GO:0042578//phosphoric ester hydro…
NCU02880	6.256	9.646	10.696	2.25	0.474959	0.419696	0.335576	0.155472	-2.46951	6.62e-08	-2.28362	1.27e-21	K14709//solute carrier family 39 (zinc transporter), member 1/2/3	XP_965562.1|1.1e-92|hypothetical protein NCU02880 [Neurospora crassa OR74A]	NA
NCU09070	14.6	6.416	24.243	5.146	-1.34275	5.25e-24	0.291557	0.00754847	-0.679897	6.07e-05	-2.26999	2.25e-81	K01922//phosphopantothenate---cysteine ligase (ATP) [EC:6.3.2.51]+ko01240//Biosynthesis of cofactors+ko00770//Pantothenate and CoA biosynthesis+ko01100//Metabolic pathways	XP_964887.2|4.0e-152|hypothetical protein NCU09070 [Neurospora crassa OR74A]	GO:0010467//gene expression;GO:0044237//cellular metabolic process;GO:0009451//RNA modification;GO:0044238//primary metabolic process;GO:0006725//cellular aromatic compound metabolic process;GO:0043412//macromolecule modification;GO:0016070//RNA metabolic process;GO:0009987//cellular process;GO:0034470//ncRNA processing;GO:0042254//ribosome biogenesis;GO:0034660//ncRNA metabolic process;GO:003111…
NCU01786	48.956	63.986	43.39	9.243	0.239219	0.072481	-0.606568	9.31e-07	-3.14961	1.47e-143	-2.25838	5.99e-73	K00948//ribose-phosphate pyrophosphokinase [EC:2.7.6.1]+ko00230//Purine metabolism+ko00030//Pentose phosphate pathway+ko01100//Metabolic pathways+ko01230//Biosynthesis of amino acids+ko01110//Biosynthesis of secondary metabolites+ko01200//Carbon metabolism;K00948//ribose-phosphate pyrophosphokinase [EC:2.7.6.1]+ko00230//Purine metabolism+ko00030//Pentose phosphate pathway+ko01100//Metabolic pathw…	XP_009852162.1|3.3e-238|hypothetical protein NEUTE1DRAFT_147204 [Neurospora tetrasperma FGSC 2508]	GO:0009117//nucleotide metabolic process;GO:0019637//organophosphate metabolic process;GO:1901360//organic cyclic compound metabolic process;GO:0044237//cellular metabolic process;GO:0006164//purine nucleotide biosynthetic process;GO:0008152//metabolic process;GO:0071554//cell wall organization or biogenesis;GO:0044249//cellular biosynthetic process;GO:0072521//purine-containing compound metaboli…
NCU03082	3.836	2.003	16.93	3.743	-1.09279	9.87e-05	1.70162	1.86e-24	0.540453	0.0601847	-2.20985	1.51e-41	NA	XP_964175.1|1.7e-304|hypothetical protein NCU03082 [Neurospora crassa OR74A]	NA
NCU00138	1.35	0.486	4.836	1.076	-1.63104	6.36e-06	1.40167	2.46e-13	0.795126	0.0408723	-2.1923	1.46e-29	K04627//pheromone a factor receptor+ko04011//MAPK signaling pathway - yeast	XP_956191.2|0.0e+00|pheromone receptor pre-1 [Neurospora crassa OR74A]	GO:0032505//reproduction of a single-celled organism;GO:0000750//pheromone-dependent signal transduction involved in conjugation with cellular fusion;GO:0010033//response to organic substance;GO:0046999//regulation of conjugation;GO:2000241//regulation of reproductive process;GO:0051716//cellular response to stimulus;GO:0031136//positive regulation of conjugation;GO:0050789//regulation of biologi…
NCU07546	17.096	6.08	111.43	25.98	-1.64257	1.79e-36	2.26525	3.78e-134	1.73769	4.6e-59	-2.12728	4.57e-207	K05658//ATP-binding cassette, subfamily B (MDR/TAP), member 1 [EC:7.6.2.2]+ko02010//ABC transporters	XP_959059.2|0.0e+00|multidrug resistance protein MDR [Neurospora crassa OR74A]	GO:0009987//cellular process;GO:0006810//transport;GO:0055085//transmembrane transport;GO:0140352//export from cell;GO:1990961//xenobiotic detoxification by transmembrane export across the plasma membrane;GO:0051179//localization;GO:0051234//establishment of localization;GO:0042221//response to chemical;GO:0009636//response to toxic substance;GO:0140115//export across plasma membrane;GO:0050896//…
NCU05001	10.23	13.596	4311.49	1027.5	0.259694	0.186959	8.28101	0	5.87609	0	-2.10124	1.52e-178	K21292//ent-kaurene oxidase [EC:1.14.14.86]+ko00904//Diterpenoid biosynthesis+ko01100//Metabolic pathways+ko01110//Biosynthesis of secondary metabolites	XP_011394932.1|2.5e-303|ent-kaurene oxidase [Neurospora crassa OR74A]	GO:0009058//biosynthetic process;GO:0044237//cellular metabolic process;GO:0016999//antibiotic metabolic process;GO:0008152//metabolic process;GO:0044249//cellular biosynthetic process;GO:0017000//antibiotic biosynthetic process;GO:0009987//cellular process;GO:0031224//intrinsic component of membrane;GO:0016020//membrane;GO:0110165//cellular anatomical entity;GO:0016021//integral component of mem…
NCU03007	15.98	26.476	243.353	58.076	0.577549	0.00020452	3.49233	8.75e-193	0.771953	9.04e-16	-2.09974	1.01e-127	K12872//pre-mRNA-splicing factor RBM22/SLT11+ko03040//Spliceosome	EGZ76452.1|9.9e-254|hypothetical protein NEUTE2DRAFT_153364 [Neurospora tetrasperma FGSC 2509]	GO:0043170//macromolecule metabolic process;GO:0008380//RNA splicing;GO:0006725//cellular aromatic compound metabolic process;GO:0006807//nitrogen compound metabolic process;GO:0090304//nucleic acid metabolic process;GO:0034641//cellular nitrogen compound metabolic process;GO:0008152//metabolic process;GO:0016071//mRNA metabolic process;GO:0044238//primary metabolic process;GO:0016070//RNA metabo…
NCU00265	64.69	75.39	21.223	5.073	0.0680218	0.949918	-2.05373	2.9e-34	-4.26348	2.23e-11	-2.09378	1.69e-44	K19851//flocculation protein FLO11+ko04011//MAPK signaling pathway - yeast	OXB43571.1|1.7e-28|hypothetical protein B1J91_G10175g [[Candida] glabrata]	GO:0006022//aminoglycan metabolic process;GO:1901565//organonitrogen compound catabolic process;GO:1901135//carbohydrate derivative metabolic process;GO:0009056//catabolic process;GO:0008152//metabolic process;GO:1901564//organonitrogen compound metabolic process;GO:0005976//polysaccharide metabolic process;GO:0000272//polysaccharide catabolic process;GO:0006030//chitin metabolic process;GO:19015…
NCU01195	1715.2	2067.1	292.25	70.57	0.118036	0.366932	-2.99205	9.15e-139	-5.23507	0	-2.08073	4.27e-60	K00262//glutamate dehydrogenase (NADP+) [EC:1.4.1.4]+ko00250//Alanine, aspartate and glutamate metabolism+ko00910//Nitrogen metabolism+ko00220//Arginine biosynthesis+ko01100//Metabolic pathways	XP_961561.1|1.4e-263|Glu/Leu/Phe/Val dehydrogenase [Neurospora crassa OR74A]	GO:0006537//glutamate biosynthetic process;GO:0009064//glutamine family amino acid metabolic process;GO:0044249//cellular biosynthetic process;GO:0044238//primary metabolic process;GO:0008152//metabolic process;GO:0006520//cellular amino acid metabolic process;GO:0008652//cellular amino acid biosynthetic process;GO:0006082//organic acid metabolic process;GO:1901566//organonitrogen compound biosyn…
NCU05712	54.5	43.993	17.836	4.643	-0.469244	0.132945	-2.05429	3.47e-26	-3.61097	1.06e-45	-1.9799	1.9e-20	NA	XP_962898.1|4.9e-149|hypothetical protein NCU05712 [Neurospora crassa OR74A]	NA
NCU02244	18.396	8.843	46.866	12.23	-1.22102	4.46e-13	0.903145	5.59e-12	0.107308	0.469471	-1.97192	4.06e-85	K12488//Arf-GAP with SH3 domain, ANK repeat and PH domain-containing protein+ko04144//Endocytosis;K12488//Arf-GAP with SH3 domain, ANK repeat and PH domain-containing protein+ko04144//Endocytosis	XP_959503.2|0.0e+00|C2 domain-containing protein [Neurospora crassa OR74A]	NA
NCU09978	0.746	0.28	5.513	1.47	-1.56527	0.00321136	2.4421	3.67e-22	2.02858	1.82e-06	-1.93518	2.3e-20	K10866//DNA repair protein RAD50 [EC:3.6.-.-]+ko03440//Homologous recombination+ko03450//Non-homologous end-joining;K22134//MFS transporter, DHA2 family, glioxin efflux transporter	XP_958096.3|0.0e+00|hypothetical protein NCU09978 [Neurospora crassa OR74A]	GO:0051234//establishment of localization;GO:0006810//transport;GO:0055085//transmembrane transport;GO:0051179//localization;GO:0009987//cellular process;GO:0005886//plasma membrane;GO:0031224//intrinsic component of membrane;GO:0031226//intrinsic component of plasma membrane;GO:0016020//membrane;GO:0071944//cell periphery;GO:0005887//integral component of plasma membrane;GO:0016021//integral com…
NCU02625	4.073	2.446	16.203	4.656	-0.888976	3.09e-08	1.6233	2.83e-46	0.557752	0.000369046	-1.90927	5.02e-72	NA	XP_964050.1|0.0e+00|hypothetical protein NCU02625 [Neurospora crassa OR74A]	GO:1901566//organonitrogen compound biosynthetic process;GO:0044267//cellular protein metabolic process;GO:0044260//cellular macromolecule metabolic process;GO:0044237//cellular metabolic process;GO:0019538//protein metabolic process;GO:0009101//glycoprotein biosynthetic process;GO:0009058//biosynthetic process;GO:0034645//cellular macromolecule biosynthetic process;GO:0006486//protein glycosylat…
NCU00605	16.173	18.66	35.813	9.893	0.0570681	0.785948	0.708121	5.6e-11	-1.27832	5.8e-23	-1.88473	2.58e-86	K22132//tRNA threonylcarbamoyladenosine dehydratase	XP_965745.1|3.8e-289|ThiF domain-containing protein [Neurospora crassa OR74A]	GO:0044238//primary metabolic process;GO:0090304//nucleic acid metabolic process;GO:0034470//ncRNA processing;GO:0008033//tRNA processing;GO:0043170//macromolecule metabolic process;GO:0046483//heterocycle metabolic process;GO:0034641//cellular nitrogen compound metabolic process;GO:0008152//metabolic process;GO:1901360//organic cyclic compound metabolic process;GO:0006396//RNA processing;GO:0044…
NCU07722	16.853	11.486	8.436	2.37	-0.698411	0.00866601	-1.43519	4.17e-20	-2.65943	2.04e-23	-1.87571	4.11e-21	K07179//RIO kinase 2 [EC:2.7.11.1]+ko03008//Ribosome biogenesis in eukaryotes	EQB57089.1|1.5e-165|RIO1 family protein [Colletotrichum gloeosporioides Cg-14]	GO:0046872//metal ion binding;GO:0016740//transferase activity;GO:0036094//small molecule binding;GO:0017076//purine nucleotide binding;GO:0140096//catalytic activity, acting on a protein;GO:0003824//catalytic activity;GO:0005524//ATP binding;GO:0043167//ion binding;GO:0000166//nucleotide binding;GO:0106310//protein serine kinase activity;GO:0035639//purine ribonucleoside triphosphate binding;GO:…
NCU03098	0.283	0.17	4.776	1.33	-0.883456	0.277262	3.63903	4.56e-27	2.60816	2.49e-08	-1.87008	1.2e-14	K01183//chitinase [EC:3.2.1.14]+ko00520//Amino sugar and nucleotide sugar metabolism+ko01100//Metabolic pathways;K11245//mating pheromone-induced death protein 2+ko04011//MAPK signaling pathway - yeast;K01210//glucan 1,3-beta-glucosidase [EC:3.2.1.58]+ko01100//Metabolic pathways+ko00500//Starch and sucrose metabolism	XP_964957.1|0.0e+00|glycosyl hydrolase [Neurospora crassa OR74A]	GO:0044238//primary metabolic process;GO:0005975//carbohydrate metabolic process;GO:0008152//metabolic process;GO:0071704//organic substance metabolic process;GO:0016787//hydrolase activity;GO:0016798//hydrolase activity, acting on glycosyl bonds;GO:0003824//catalytic activity;GO:0004553//hydrolase activity, hydrolyzing O-glycosyl compounds;
NCU09077	0	0.176	3.66	1.04	3.84784	0.365992	7.96819	4.44e-05	2.1971	0.574181	-1.86339	0.409456	K03540//ribonuclease P protein subunit RPR2 [EC:3.1.26.5]	XP_964894.2|1.8e-152|Rpr2 domain-containing protein [Neurospora crassa OR74A]	GO:0006807//nitrogen compound metabolic process;GO:0044238//primary metabolic process;GO:0043170//macromolecule metabolic process;GO:0009987//cellular process;GO:0046483//heterocycle metabolic process;GO:0071704//organic substance metabolic process;GO:0034470//ncRNA processing;GO:0006725//cellular aromatic compound metabolic process;GO:0044237//cellular metabolic process;GO:0090304//nucleic acid …
NCU05885	2.273	0.04	149.066	41.93	-6.49445	4.94e-19	5.59689	0	10.1875	2.1e-53	-1.85761	7.5e-116	K24855//hydroxyversicolorone monooxygenase [EC:1.14.13.-]+ko00254//Aflatoxin biosynthesis+ko01100//Metabolic pathways+ko01110//Biosynthesis of secondary metabolites;K14556//U3 small nucleolar RNA-associated protein 12+ko03008//Ribosome biogenesis in eukaryotes	XP_959876.2|0.0e+00|flavin-binding monooxygenase [Neurospora crassa OR74A]	GO:1901363//heterocyclic compound binding;GO:0004497//monooxygenase activity;GO:0016705//oxidoreductase activity, acting on paired donors, with incorporation or reduction of molecular oxygen;GO:0016709//oxidoreductase activity, acting on paired donors, with incorporation or reduction of molecular oxygen, NAD(P)H as one donor, and incorporation of one atom of oxygen;GO:0005488//binding;GO:0000166/…
NCU09606	6.176	2.086	6.24	1.933	-1.77553	5.99e-17	-0.436216	0.0127093	-0.555204	0.0279184	-1.84861	4.54e-24	K10743//ribonuclease H2 subunit A [EC:3.1.26.4]+ko03030//DNA replication;K10743//ribonuclease H2 subunit A [EC:3.1.26.4]+ko03030//DNA replication;K10743//ribonuclease H2 subunit A [EC:3.1.26.4]+ko03030//DNA replication	XP_963370.3|4.0e-72|hypothetical protein NCU09606 [Neurospora crassa OR74A]	GO:0050896//response to stimulus;GO:0034655//nucleobase-containing compound catabolic process;GO:0006298//mismatch repair;GO:0006281//DNA repair;GO:0090304//nucleic acid metabolic process;GO:0034645//cellular macromolecule biosynthetic process;GO:0019439//aromatic compound catabolic process;GO:0071704//organic substance metabolic process;GO:0009059//macromolecule biosynthetic process;GO:0006807//…
NCU08601	20.18	11.19	34.756	10.033	-1.01268	1.54e-08	0.35099	0.000664589	-0.516742	0.00433871	-1.83536	3.87e-83	K24767//ASTRA-associated protein 1;K01869//leucyl-tRNA synthetase [EC:6.1.1.4]+ko00970//Aminoacyl-tRNA biosynthesis;K12349//neutral ceramidase [EC:3.5.1.23]+ko00600//Sphingolipid metabolism+ko01100//Metabolic pathways;K01230//mannosyl-oligosaccharide alpha-1,2-mannosidase [EC:3.2.1.113]+ko04141//Protein processing in endoplasmic reticulum+ko01100//Metabolic pathways+ko00513//Various types of N-gl…	XP_964033.2|0.0e+00|hypothetical protein NCU08601 [Neurospora crassa OR74A]	NA
BGI_novel_G000029	0.52	1.91	13.803	3.966	1.72232	8.39e-12	4.28762	2.38e-106	0.694963	6.55e-06	-1.8267	1.07e-42	NA	KHE87567.1|0.0|hypothetical protein GE21DRAFT_1323046 [Neurospora crassa]	GO:0031224//intrinsic component of membrane;GO:0016021//integral component of membrane;GO:0016020//membrane;GO:0110165//cellular anatomical entity;
NCU11307	8.08	9.393	17.483	5.356	0.0613191	0.880078	0.674621	0.00011141	-1.17945	9.09e-07	-1.74526	5.68e-26	K22736//vacuolar iron transporter family protein	XP_001728234.1|2.0e-170|CCC1 [Neurospora crassa OR74A]	GO:0030003//cellular cation homeostasis;GO:0051235//maintenance of location;GO:0019725//cellular homeostasis;GO:0055065//metal ion homeostasis;GO:0006873//cellular ion homeostasis;GO:0006879//cellular iron ion homeostasis;GO:0065007//biological regulation;GO:0051179//localization;GO:0098771//inorganic ion homeostasis;GO:0042592//homeostatic process;GO:0055080//cation homeostasis;GO:0055072//iron …
NCU04522	4.97	9.88	534.406	163.276	0.833133	0.0969017	6.31134	0	3.69918	2.19e-12	-1.74287	1.35e-48	K09702//uncharacterized protein	XP_956933.1|2.5e-134|hypothetical protein NCU04522 [Neurospora crassa OR74A]	NA
NCU16384	1.313	0.63	4.616	1.423	-1.2155	0.0318362	1.37466	2.65e-05	0.81529	0.137027	-1.73097	1.06e-07	NA	XP_011393376.1|8.5e-110|hypothetical protein NCU16384 [Neurospora crassa OR74A]	NA
NCU03607	31.773	25.89	205.863	63.8	-0.451701	0.0189506	2.25772	3.83e-81	0.942477	3.77e-12	-1.72355	1.82e-76	K01754//threonine dehydratase [EC:4.3.1.19]+ko00290//Valine, leucine and isoleucine biosynthesis+ko01100//Metabolic pathways+ko01230//Biosynthesis of amino acids+ko01110//Biosynthesis of secondary metabolites+ko00260//Glycine, serine and threonine metabolism+ko01200//Carbon metabolism	XP_961334.1|1.4e-220|threonine dehydratase catabolic [Neurospora crassa OR74A]	GO:0071704//organic substance metabolic process;GO:1901564//organonitrogen compound metabolic process;GO:0006520//cellular amino acid metabolic process;GO:0008152//metabolic process;GO:0008652//cellular amino acid biosynthetic process;GO:0019752//carboxylic acid metabolic process;GO:0044238//primary metabolic process;GO:0006563//L-serine metabolic process;GO:1901576//organic substance biosyntheti…
NCU08279	2.47	4.67	3.7	1.156	0.787721	0.122013	0.163562	0.852961	-2.3791	0.000297274	-1.71055	0.029868	NA	XP_961907.3|0.0e+00|hypothetical protein NCU08279 [Neurospora crassa OR74A]	NA
NCU06946	3.51	1.36	15.49	4.896	-1.52335	9.99e-17	1.7015	1.8e-34	1.49763	2.15e-14	-1.68266	8.4e-33	K05681//ATP-binding cassette, subfamily G (WHITE), member 2+ko02010//ABC transporters;K05681//ATP-binding cassette, subfamily G (WHITE), member 2+ko02010//ABC transporters	XP_958216.2|0.0e+00|hypothetical protein NCU06946 [Neurospora crassa OR74A]	GO:0016021//integral component of membrane;GO:0031224//intrinsic component of membrane;GO:0016020//membrane;GO:0110165//cellular anatomical entity;GO:0043168//anion binding;GO:0005215//transporter activity;GO:0030554//adenyl nucleotide binding;GO:0140657//ATP-dependent activity;GO:0032553//ribonucleotide binding;GO:1901265//nucleoside phosphate binding;GO:0032559//adenyl ribonucleotide binding;GO…
NCU07880	4.056	2.193	5.27	1.703	-1.04158	9.31e-06	-0.0611417	0.805236	-0.737939	0.0131677	-1.6724	1.84e-12	K08818//cell division cycle 2-like [EC:2.7.11.22]	XP_962813.1|1.5e-281|protein kinase [Neurospora crassa OR74A]	GO:0044260//cellular macromolecule metabolic process;GO:1901564//organonitrogen compound metabolic process;GO:0043412//macromolecule modification;GO:0043170//macromolecule metabolic process;GO:0016310//phosphorylation;GO:0007346//regulation of mitotic cell cycle;GO:0006807//nitrogen compound metabolic process;GO:0071704//organic substance metabolic process;GO:0006793//phosphorus metabolic process…
NCU16498	4.713	5.873	61.106	20.166	0.137764	0.529487	3.33201	4.29e-113	1.50173	1.04e-30	-1.64832	1.06e-37	K19849//signaling mucin MSB2+ko04011//MAPK signaling pathway - yeast;K01183//chitinase [EC:3.2.1.14]+ko00520//Amino sugar and nucleotide sugar metabolism+ko01100//Metabolic pathways;K19849//signaling mucin MSB2+ko04011//MAPK signaling pathway - yeast;K01183//chitinase [EC:3.2.1.14]+ko00520//Amino sugar and nucleotide sugar metabolism+ko01100//Metabolic pathways	XP_011393662.1|0.0e+00|hypothetical protein NCU16498 [Neurospora crassa OR74A]	NA
NCU08199	27.443	6.34	48.046	15.29	-2.21459	1.46e-45	0.349965	0.0047279	0.882868	2.2e-09	-1.63783	1.54e-54	K19985//exocyst complex component 6;K07117//uncharacterized protein;K19851//flocculation protein FLO11+ko04011//MAPK signaling pathway - yeast;K15923//alpha-L-fucosidase 2 [EC:3.2.1.51]+ko00511//Other glycan degradation;K23668//fumiquinazoline A oxidase [EC:1.5.3.-]+ko00997//Biosynthesis of various other secondary metabolites+ko01100//Metabolic pathways+ko01110//Biosynthesis of secondary metaboli…	XP_959289.2|2.9e-280|6-hydroxy-D-nicotine oxidase [Neurospora crassa OR74A]	GO:0016491//oxidoreductase activity;GO:1901265//nucleoside phosphate binding;GO:0050660//flavin adenine dinucleotide binding;GO:1901363//heterocyclic compound binding;GO:0005488//binding;GO:0036094//small molecule binding;GO:0000166//nucleotide binding;GO:0071949//FAD binding;GO:0043167//ion binding;GO:0003824//catalytic activity;GO:0043168//anion binding;GO:0097159//organic cyclic compound bindi…
NCU02529	5.613	1.476	8.08	2.696	-2.08806	6.4e-09	0.0845975	0.792826	0.509391	0.257292	-1.61882	2.46e-08	NA	XP_965660.1|7.4e-87|hypothetical protein NCU02529 [Neurospora crassa OR74A]	NA
NCU10597	0.7	1.46	56.72	18.916	1.0316	0.000266316	5.9922	3.48e-294	3.30331	6.1e-139	-1.61405	8.26e-77	K22020//mucin-19;K19720//collagen type III alpha;K03846//alpha-1,2-mannosyltransferase [EC:2.4.1.259 2.4.1.261]+ko01100//Metabolic pathways+ko00513//Various types of N-glycan biosynthesis+ko00510//N-Glycan biosynthesis;K24971//nuclear export mediator factor NEMF;K22149//mevalonyl-CoA ligase	XP_001728451.2|0.0e+00|hypothetical protein NCU10597 [Neurospora crassa OR74A]	GO:0031326//regulation of cellular biosynthetic process;GO:0010468//regulation of gene expression;GO:0010556//regulation of macromolecule biosynthetic process;GO:0006357//regulation of transcription by RNA polymerase II;GO:1903506//regulation of nucleic acid-templated transcription;GO:0060255//regulation of macromolecule metabolic process;GO:0009889//regulation of biosynthetic process;GO:0050789/…
NCU05788	3.29	4.093	12546.5	4304.59	0.151326	0.898382	11.4628	0	9.66399	7.75e-100	-1.60799	7.38e-10	NA	XP_960048.1|2.3e-52|hypothetical protein NCU05788 [Neurospora crassa OR74A]	NA
NCU02107	19.94	5.553	16.256	5.503	-1.99397	5.6e-36	-0.733726	5.62e-09	-0.376738	0.0342235	-1.59152	2.35e-38	K18660//malonyl-CoA/methylmalonyl-CoA synthetase [EC:6.2.1.-]+ko00280//Valine, leucine and isoleucine degradation+ko01100//Metabolic pathways+ko00061//Fatty acid biosynthesis+ko01212//Fatty acid metabolism	XP_964101.2|0.0e+00|AMP-binding enzyme [Neurospora crassa OR74A]	GO:0019752//carboxylic acid metabolic process;GO:0044255//cellular lipid metabolic process;GO:0006082//organic acid metabolic process;GO:0044238//primary metabolic process;GO:0044281//small molecule metabolic process;GO:0006629//lipid metabolic process;GO:0009987//cellular process;GO:0043436//oxoacid metabolic process;GO:0071704//organic substance metabolic process;GO:0006631//fatty acid metaboli…
NCU06991	3.686	3.456	14.52	4.973	-0.234887	0.561937	1.5526	1.31e-23	0.17373	0.58528	-1.57201	2.37e-27	K19851//flocculation protein FLO11+ko04011//MAPK signaling pathway - yeast	XP_962631.2|2.6e-305|hypothetical protein NCU06991 [Neurospora crassa OR74A]	GO:0016020//membrane;GO:0031224//intrinsic component of membrane;GO:0110165//cellular anatomical entity;GO:0016021//integral component of membrane;
NCU01066	44.973	48.68	16.72	5.59	-0.0259961	0.951858	-1.83501	5.49e-55	-3.42637	1.13e-39	-1.57114	6.47e-44	K19851//flocculation protein FLO11+ko04011//MAPK signaling pathway - yeast;K01183//chitinase [EC:3.2.1.14]+ko00520//Amino sugar and nucleotide sugar metabolism+ko01100//Metabolic pathways	XP_961678.1|0.0e+00|l-amino acid oxidase [Neurospora crassa OR74A]	GO:0044237//cellular metabolic process;GO:0009987//cellular process;GO:0044281//small molecule metabolic process;GO:0046395//carboxylic acid catabolic process;GO:0006520//cellular amino acid metabolic process;GO:0043436//oxoacid metabolic process;GO:0009056//catabolic process;GO:0016054//organic acid catabolic process;GO:0044282//small molecule catabolic process;GO:0009063//cellular amino acid ca…
NCU16323	70.653	33.686	119.023	41.113	-1.22888	1.29e-11	0.312185	0.0213098	-0.0712323	0.838125	-1.57051	3.68e-05	NA	XP_011393335.1|4.2e-74|hypothetical protein NCU16323 [Neurospora crassa OR74A]	NA
NCU09179	6.586	5.536	2.913	1.006	-0.408138	0.240792	-1.6148	2.11e-10	-2.81598	2.03e-14	-1.56859	8.98e-05	NA	XP_959089.1|1.7e-234|hypothetical protein NCU09179 [Neurospora crassa OR74A]	NA
NCU07492	11.15	8.543	4.34	1.506	-0.532079	0.00330251	-1.80092	9.34e-36	-2.86907	8.4e-50	-1.55381	1.18e-16	K24737//WD repeat-containing protein 6	XP_965039.1|0.0e+00|hypothetical protein NCU07492 [Neurospora crassa OR74A]	GO:0006396//RNA processing;GO:0009987//cellular process;GO:0044260//cellular macromolecule metabolic process;GO:0006400//tRNA modification;GO:0016070//RNA metabolic process;GO:0010467//gene expression;GO:0006399//tRNA metabolic process;GO:0090304//nucleic acid metabolic process;GO:0034641//cellular nitrogen compound metabolic process;GO:0043412//macromolecule modification;GO:0009451//RNA modifica…
NCU16008	0	2.2	5.246	2.843	0.762695	0.90828	2.04834	0.615266	-0.303057	0.946318	-1.54509	0.652346	K03882//NADH-ubiquinone oxidoreductase chain 4L [EC:7.1.1.2]+ko01100//Metabolic pathways+ko00190//Oxidative phosphorylation	YP_009126709.1|1.4e-38|NADH dehydrogenase subunit 4L [Neurospora crassa OR74A]	GO:0015980//energy derivation by oxidation of organic compounds;GO:0009060//aerobic respiration;GO:0006119//oxidative phosphorylation;GO:0009987//cellular process;GO:0022904//respiratory electron transport chain;GO:0046034//ATP metabolic process;GO:0045333//cellular respiration;GO:0006091//generation of precursor metabolites and energy;GO:0044237//cellular metabolic process;GO:0042773//ATP synthe…
NCU16905	0	1.056	42.39	15.983	2.665	0.560698	8.05242	1.02e-09	3.80362	5.16e-05	-1.5445	0.0013477	K22721//inositol phosphorylceramide mannosyltransferase catalytic subunit [EC:2.4.1.370]	XP_011394451.1|7.4e-65|hypothetical protein NCU16905 [Neurospora crassa OR74A]	GO:0031224//intrinsic component of membrane;GO:0016020//membrane;GO:0016021//integral component of membrane;GO:0110165//cellular anatomical entity;
NCU09703	15.766	9.46	23.186	8.186	-0.887897	2.33e-08	0.118699	0.447856	-0.572105	0.00124725	-1.53433	2.21e-27	K23503//sideroflexin-5	XP_958942.1|8.1e-133|acetolactate decarboxylase [Neurospora crassa OR74A]	GO:0044237//cellular metabolic process;GO:0046165//alcohol biosynthetic process;GO:1902652//secondary alcohol metabolic process;GO:1901615//organic hydroxy compound metabolic process;GO:0044281//small molecule metabolic process;GO:0044283//small molecule biosynthetic process;GO:0044249//cellular biosynthetic process;GO:1901576//organic substance biosynthetic process;GO:1902653//secondary alcohol …
NCU06752	15.513	25.55	8.593	3.066	0.574698	0.00169068	-1.28875	4.76e-16	-3.42333	5.27e-101	-1.51446	1.38e-20	K15218//RNA polymerase I-specific transcription initiation factor RRN6	XP_963524.2|0.0e+00|hypothetical protein NCU06752 [Neurospora crassa OR74A]	GO:0006139//nucleobase-containing compound metabolic process;GO:0006807//nitrogen compound metabolic process;GO:0006725//cellular aromatic compound metabolic process;GO:0010467//gene expression;GO:0044237//cellular metabolic process;GO:0006360//transcription by RNA polymerase I;GO:1901576//organic substance biosynthetic process;GO:0043170//macromolecule metabolic process;GO:1901360//organic cycli…
NCU01888	14.516	9.396	5.963	3.03	-1.10658	3.06e-14	-1.79837	1.94e-28	-2.24454	1.42e-52	-1.50886	8.63e-18	K15441//tRNA-specific adenosine deaminase 2 [EC:3.5.4.-];K15441//tRNA-specific adenosine deaminase 2 [EC:3.5.4.-];K15441//tRNA-specific adenosine deaminase 2 [EC:3.5.4.-]	XP_011392889.1|0.0e+00|tRNA-specific adenosine deaminase, variant [Neurospora crassa OR74A]	GO:0006725//cellular aromatic compound metabolic process;GO:0043412//macromolecule modification;GO:0010467//gene expression;GO:0006396//RNA processing;GO:1901360//organic cyclic compound metabolic process;GO:0090304//nucleic acid metabolic process;GO:0044238//primary metabolic process;GO:0008033//tRNA processing;GO:0006139//nucleobase-containing compound metabolic process;GO:0006382//adenosine to…
NCU10016	0	0	63.776	22.94	NA	NA	12.3041	1.83e-24	10.9503	1.69e-19	-1.50761	4.46e-33	K01183//chitinase [EC:3.2.1.14]+ko00520//Amino sugar and nucleotide sugar metabolism+ko01100//Metabolic pathways;K19851//flocculation protein FLO11+ko04011//MAPK signaling pathway - yeast	XP_958064.1|1.9e-261|thermophilic desulfurizing enzyme family protein [Neurospora crassa OR74A]	GO:0043167//ion binding;GO:0097159//organic cyclic compound binding;GO:1901363//heterocyclic compound binding;GO:0043168//anion binding;GO:0016491//oxidoreductase activity;GO:0003995//acyl-CoA dehydrogenase activity;GO:0008470//isovaleryl-CoA dehydrogenase activity;GO:0036094//small molecule binding;GO:0003824//catalytic activity;GO:0050660//flavin adenine dinucleotide binding;GO:0016627//oxidore…
NCU03960	34.67	33.686	59.183	21.486	-0.202887	0.600469	0.324478	0.0527588	-1.01726	5.71e-05	-1.4971	9.21e-41	NA	XP_957599.1|9.8e-82|hypothetical protein NCU03960 [Neurospora crassa OR74A]	GO:0016020//membrane;GO:0016021//integral component of membrane;GO:0031224//intrinsic component of membrane;GO:0110165//cellular anatomical entity;
NCU01071	0.02	0.02	5.266	1.936	-0.199077	0.975318	7.44066	3.43e-09	6.11821	4.33e-06	-1.47832	4.28e-06	K03006//DNA-directed RNA polymerase II subunit RPB1 [EC:2.7.7.6]+ko03020//RNA polymerase	XP_961683.2|1.6e-224|hypothetical protein NCU01071 [Neurospora crassa OR74A]	NA
NCU05887	0.536	0.303	191.82	70.333	-0.972192	0.197926	8.07269	0	7.52998	6.91e-164	-1.47755	6.1e-103	K15385//aspyridone synthetase trans-acting enoyl reductase	XP_959878.1|6.2e-262|oxidoreductase [Neurospora crassa OR74A]	GO:0016491//oxidoreductase activity;GO:0003824//catalytic activity;
NCU03430	0.47	0.646	6.046	2.246	0.299674	0.777177	3.2421	6.59e-15	1.43562	0.0081715	-1.46445	1e-05	K01183//chitinase [EC:3.2.1.14]+ko00520//Amino sugar and nucleotide sugar metabolism+ko01100//Metabolic pathways	XP_956716.1|5.1e-128|hypothetical protein NCU03430 [Neurospora crassa OR74A]	GO:0044238//primary metabolic process;GO:0008152//metabolic process;GO:0071704//organic substance metabolic process;GO:0005975//carbohydrate metabolic process;GO:0016798//hydrolase activity, acting on glycosyl bonds;GO:0004553//hydrolase activity, hydrolyzing O-glycosyl compounds;GO:0016787//hydrolase activity;GO:0003824//catalytic activity;
NCU06490	23.81	10.616	47.506	17.636	-1.32106	2.22e-07	0.551928	0.000551726	0.366382	0.159817	-1.46003	3.87e-24	NA	XP_957130.3|3.7e-197|hypothetical protein NCU06490 [Neurospora crassa OR74A]	GO:0000124//SAGA complex;GO:1905368//peptidase complex;GO:0043229//intracellular organelle;GO:0000123//histone acetyltransferase complex;GO:0140535//intracellular protein-containing complex;GO:0031248//protein acetyltransferase complex;GO:0031974//membrane-enclosed lumen;GO:0110165//cellular anatomical entity;GO:0043233//organelle lumen;GO:0032991//protein-containing complex;GO:1902493//acetyltra…
NCU09069	18.546	8.666	36.473	12.816	-1.20938	6.1e-21	0.528859	9.94e-07	0.240072	0.127273	-1.45321	4.09e-37	K01183//chitinase [EC:3.2.1.14]+ko00520//Amino sugar and nucleotide sugar metabolism+ko01100//Metabolic pathways;K01183//chitinase [EC:3.2.1.14]+ko00520//Amino sugar and nucleotide sugar metabolism+ko01100//Metabolic pathways;K01922//phosphopantothenate---cysteine ligase (ATP) [EC:6.3.2.51]+ko01240//Biosynthesis of cofactors+ko00770//Pantothenate and CoA biosynthesis+ko01100//Metabolic pathways;K…	XP_011393226.1|0.0e+00|hypothetical protein NCU09069 [Neurospora crassa OR74A]	GO:0016021//integral component of membrane;GO:0110165//cellular anatomical entity;GO:0031300//intrinsic component of organelle membrane;GO:0016020//membrane;GO:0031301//integral component of organelle membrane;GO:0000324//fungal-type vacuole;GO:0005737//cytoplasm;GO:0043231//intracellular membrane-bounded organelle;GO:0005774//vacuolar membrane;GO:0031090//organelle membrane;GO:0000329//fungal-ty…
NCU06123	4.783	1.283	20.923	7.573	-1.9812	4.51e-23	1.62808	9.85e-35	2.11787	5.65e-37	-1.44656	1.29e-38	K01621//xylulose-5-phosphate/fructose-6-phosphate phosphoketolase [EC:4.1.2.9 4.1.2.22]+ko00030//Pentose phosphate pathway+ko01100//Metabolic pathways;K01621//xylulose-5-phosphate/fructose-6-phosphate phosphoketolase [EC:4.1.2.9 4.1.2.22]+ko00030//Pentose phosphate pathway+ko01100//Metabolic pathways	XP_036580284.1|0.0e+00|xylulose-5-phosphate phosphoketolase [Colletotrichum truncatum]	GO:0005975//carbohydrate metabolic process;GO:0044238//primary metabolic process;GO:0071704//organic substance metabolic process;GO:0008152//metabolic process;GO:0016829//lyase activity;GO:0003824//catalytic activity;GO:0016830//carbon-carbon lyase activity;GO:0016832//aldehyde-lyase activity;
NCU08899	15.516	13.483	100.373	37.626	-0.351409	0.00635323	2.25399	1.09e-154	1.11802	1.31e-28	-1.44291	7.62e-104	K05389//potassium channel subfamily K, other eukaryote;K21249//UV radiation resistance-associated gene protein;K23629//C6 transcription factor AsaR;K11230//mitogen-activated protein kinase kinase kinase [EC:2.7.11.25]+ko04011//MAPK signaling pathway - yeast;K09241//transcriptional regulatory protein GAL4;K05389//potassium channel subfamily K, other eukaryote;K21249//UV radiation resistance-associ…	XP_958837.2|0.0e+00|hypothetical protein NCU08899 [Neurospora crassa OR74A]	GO:0016070//RNA metabolic process;GO:0009058//biosynthetic process;GO:0044249//cellular biosynthetic process;GO:0034654//nucleobase-containing compound biosynthetic process;GO:0006351//transcription, DNA-templated;GO:1901360//organic cyclic compound metabolic process;GO:0071704//organic substance metabolic process;GO:0090304//nucleic acid metabolic process;GO:0097659//nucleic acid-templated trans…
NCU09957	1.673	0.04	7.38	2.383	-5.45353	1.86e-19	1.78468	1.53e-27	5.76837	6.05e-25	-1.42464	2.27e-27	NA	XP_958464.3|0.0e+00|hypothetical protein NCU09957 [Neurospora crassa OR74A]	NA
NCU02478	15.296	10.05	72.106	27.393	-0.755143	5.4e-08	1.79786	6.7e-91	1.08739	1.69e-19	-1.42201	1.86e-80	K00749//alpha-1,3-glucan synthase [EC:2.4.1.183]	XP_965072.2|0.0e+00|alpha-1,3-glucan synthase Ags2 [Neurospora crassa OR74A]	GO:0030979//alpha-glucan biosynthetic process;GO:0070599//fungal-type cell wall (1->3)-alpha-glucan metabolic process;GO:0009059//macromolecule biosynthetic process;GO:0044237//cellular metabolic process;GO:0071554//cell wall organization or biogenesis;GO:0070596//(1->3)-alpha-glucan biosynthetic process;GO:0009987//cellular process;GO:0044262//cellular carbohydrate metabolic process;GO:0044036//…
NCU10610	1.206	1.823	5.1	1.956	0.443794	0.462929	1.64589	9.31e-10	-0.264457	0.559542	-1.41294	2.89e-10	K19849//signaling mucin MSB2+ko04011//MAPK signaling pathway - yeast	XP_001728035.1|6.5e-178|hypothetical protein NCU10610 [Neurospora crassa OR74A]	GO:0071840//cellular component organization or biogenesis;GO:0044703//multi-organism reproductive process;GO:0022414//reproductive process;GO:0032505//reproduction of a single-celled organism;GO:0061025//membrane fusion;GO:0000003//reproduction;GO:0000755//cytogamy;GO:0045026//plasma membrane fusion;GO:0000746//conjugation;GO:0007009//plasma membrane organization;GO:0000747//conjugation with cell…
NCU09756	8.356	8.77	3.163	1.216	-0.0820252	0.751555	-1.85198	2.73e-22	-3.22842	3.55e-47	-1.41258	3.76e-07	K14807//ATP-dependent RNA helicase DDX51/DBP6 [EC:3.6.4.13];K14807//ATP-dependent RNA helicase DDX51/DBP6 [EC:3.6.4.13]	XP_958196.1|0.0e+00|hypothetical protein NCU09756 [Neurospora crassa OR74A]	GO:0043231//intracellular membrane-bounded organelle;GO:0043226//organelle;GO:0043227//membrane-bounded organelle;GO:0005634//nucleus;GO:0043229//intracellular organelle;GO:0110165//cellular anatomical entity;GO:0005622//intracellular anatomical structure;GO:0140640//catalytic activity, acting on a nucleic acid;GO:0043168//anion binding;GO:0030554//adenyl nucleotide binding;GO:0005524//ATP bindin…
NCU02096	34.176	13.856	14.496	5.56	-1.45026	1.94e-08	-1.67579	1.69e-52	-1.68357	1.8e-10	-1.41227	1.24e-27	K05916//nitric oxide dioxygenase [EC:1.14.12.17]	XP_963988.3|1.6e-284|flavohemoglobin [Neurospora crassa OR74A]	GO:0051716//cellular response to stimulus;GO:0034641//cellular nitrogen compound metabolic process;GO:0062197//cellular response to chemical stress;GO:0009056//catabolic process;GO:0044270//cellular nitrogen compound catabolic process;GO:0044237//cellular metabolic process;GO:0042221//response to chemical;GO:0070887//cellular response to chemical stimulus;GO:0051409//response to nitrosative stres…
NCU03851	50.16	12.63	58.823	22.776	-2.14713	2.78e-35	-0.210051	0.0717177	0.491714	0.0143258	-1.40226	4.97e-34	K06027//vesicle-fusing ATPase [EC:3.6.4.6]+ko04138//Autophagy - yeast	XP_955861.2|5.8e-175|hypothetical protein NCU03851 [Neurospora crassa OR74A]	NA
NCU10052	23.063	2.256	15.333	6	-3.51693	5.92e-54	-1.03724	5.36e-10	1.05471	1.49e-06	-1.38115	1.4e-21	NA	XP_957940.1|0.0e+00|hypothetical protein NCU10052 [Neurospora crassa OR74A]	NA
NCU06589	24.39	23.833	132.48	51.993	-0.202257	0.820814	1.99525	1.29e-37	0.778118	0.183955	-1.37958	2.69e-19	NA	XP_962331.1|5.6e-103|hypothetical protein NCU06589 [Neurospora crassa OR74A]	NA
NCU07571	3.363	7.953	7.033	8.726	-0.510826	0.00207781	0.625531	1.13e-05	-0.266691	0.0860809	-1.3587	4e-25	K11562//kinetochore protein NNF1;K11562//kinetochore protein NNF1	XP_011393940.1|2.7e-179|hypothetical protein NCU07571 [Neurospora crassa OR74A]	GO:0007059//chromosome segregation;GO:0009987//cellular process;GO:0051301//cell division;GO:0007049//cell cycle;GO:0098687//chromosomal region;GO:0032991//protein-containing complex;GO:0043231//intracellular membrane-bounded organelle;GO:0099080//supramolecular complex;GO:0043226//organelle;GO:0000818//nuclear MIS12/MIND complex;GO:0005694//chromosome;GO:0000775//chromosome, centromeric region;G…
NCU06130	16.176	2.883	49.556	19.823	-2.64096	1.52e-67	1.1761	4.86e-32	2.42281	1.23e-54	-1.35172	3.32e-44	NA	XP_959992.1|5.8e-135|hypothetical protein NCU06130 [Neurospora crassa OR74A]	GO:0110165//cellular anatomical entity;GO:0031224//intrinsic component of membrane;GO:0016020//membrane;GO:0016021//integral component of membrane;
NCU09536	37.856	30.176	271.106	108.273	-0.47996	2.75e-05	2.39854	6.75e-176	1.4831	2.39e-51	-1.3512	2.25e-71	NA	XP_957921.2|0.0e+00|hypothetical protein NCU09536 [Neurospora crassa OR74A]	NA
NCU16559	20.89	19.236	32.843	13.31	-0.276478	0.165115	0.221168	0.205434	-0.896692	1.08e-07	-1.35042	3.3e-17	K04513//Ras homolog gene family, member A+ko04011//MAPK signaling pathway - yeast+ko04144//Endocytosis	XP_011393695.1|9.3e-105|hypothetical protein NCU16559 [Neurospora crassa OR74A]	GO:0022604//regulation of cell morphogenesis;GO:0030865//cortical cytoskeleton organization;GO:0033043//regulation of organelle organization;GO:0050789//regulation of biological process;GO:0008360//regulation of cell shape;GO:0022603//regulation of anatomical structure morphogenesis;GO:0006996//organelle organization;GO:0071840//cellular component organization or biogenesis;GO:0051128//regulation…
NCU06185	684.883	428.33	1667.28	667.873	-0.832376	6.73e-09	0.840026	2.27e-12	0.27888	0.0347768	-1.34798	4.79e-38	K23612//neural Wiskott-Aldrich syndrome protein+ko04144//Endocytosis	XP_962997.1|1.4e-132|ACW-9 [Neurospora crassa OR74A]	GO:0031224//intrinsic component of membrane;GO:0016020//membrane;GO:0110165//cellular anatomical entity;GO:0016021//integral component of membrane;
NCU10220	34.976	27.126	19.42	7.88	-0.519983	0.0149844	-1.28094	7.87e-21	-2.14441	3.18e-23	-1.33734	5.34e-15	K18532//adenylate kinase [EC:2.7.4.3]+ko01240//Biosynthesis of cofactors+ko00230//Purine metabolism+ko01100//Metabolic pathways+ko03008//Ribosome biogenesis in eukaryotes+ko01110//Biosynthesis of secondary metabolites;K18532//adenylate kinase [EC:2.7.4.3]+ko01240//Biosynthesis of cofactors+ko00230//Purine metabolism+ko01100//Metabolic pathways+ko03008//Ribosome biogenesis in eukaryotes+ko01110//B…	XP_001728530.2|1.1e-96|POS9-activating factor FAP7 [Neurospora crassa OR74A]	GO:0071704//organic substance metabolic process;GO:0006139//nucleobase-containing compound metabolic process;GO:0009987//cellular process;GO:0006364//rRNA processing;GO:0006807//nitrogen compound metabolic process;GO:0010467//gene expression;GO:0090304//nucleic acid metabolic process;GO:0034470//ncRNA processing;GO:0043170//macromolecule metabolic process;GO:0071840//cellular component organizati…
BGI_novel_G000071	3.216	1.02	5.336	2.173	-1.81173	2.92e-05	0.288646	0.410713	0.722834	0.168151	-1.33189	0.000189755	K22644//voltage-gated hydrogen channel 1	KHE80788.1|6.70e-37|hypothetical protein GE21DRAFT_1217523, partial [Neurospora crassa]	GO:0031224//intrinsic component of membrane;GO:0110165//cellular anatomical entity;GO:0071944//cell periphery;GO:0016021//integral component of membrane;GO:0016020//membrane;GO:0005886//plasma membrane;GO:0005887//integral component of plasma membrane;GO:0031226//intrinsic component of plasma membrane;GO:0005244//voltage-gated ion channel activity;GO:0015078//proton transmembrane transporter acti…
NCU07415	3.17	2.36	10.83	4.413	-0.582004	0.0221005	1.33702	5.13e-16	0.549095	0.0157992	-1.32609	5.55e-17	K01183//chitinase [EC:3.2.1.14]+ko00520//Amino sugar and nucleotide sugar metabolism+ko01100//Metabolic pathways;K19849//signaling mucin MSB2+ko04011//MAPK signaling pathway - yeast;K23612//neural Wiskott-Aldrich syndrome protein+ko04144//Endocytosis	XP_958416.1|2.1e-281|proline iminopeptidase [Neurospora crassa OR74A]	GO:0140096//catalytic activity, acting on a protein;GO:0003824//catalytic activity;GO:0008233//peptidase activity;GO:0016787//hydrolase activity;
NCU00152	24.87	13.366	51.713	21.136	-1.04814	9.96e-32	0.607404	1.72e-13	0.285769	0.000678417	-1.32552	1.73e-76	K13172//serine/arginine repetitive matrix protein 2;K11294//nucleolin;K13172//serine/arginine repetitive matrix protein 2;K11294//nucleolin	XP_011393772.1|0.0e+00|GTP binding protein, variant [Neurospora crassa OR74A]	GO:0005525//GTP binding;GO:0000166//nucleotide binding;GO:0097159//organic cyclic compound binding;GO:0035639//purine ribonucleoside triphosphate binding;GO:1901363//heterocyclic compound binding;GO:0043167//ion binding;GO:0032561//guanyl ribonucleotide binding;GO:1901265//nucleoside phosphate binding;GO:0017076//purine nucleotide binding;GO:0005488//binding;GO:0097367//carbohydrate derivative bi…
NCU08898	24.903	30.453	21.666	8.86	0.141175	0.384961	-0.639508	8.66e-09	-2.14483	3.19e-60	-1.31864	1.15e-31	K01705//homoaconitate hydratase [EC:4.2.1.36]+ko00300//Lysine biosynthesis+ko01100//Metabolic pathways+ko01230//Biosynthesis of amino acids+ko01110//Biosynthesis of secondary metabolites+ko01210//2-Oxocarboxylic acid metabolism	XP_958836.1|0.0e+00|homoaconitase [Neurospora crassa OR74A]	GO:0006520//cellular amino acid metabolic process;GO:0009066//aspartate family amino acid metabolic process;GO:0043436//oxoacid metabolic process;GO:1901564//organonitrogen compound metabolic process;GO:0009987//cellular process;GO:1901607//alpha-amino acid biosynthetic process;GO:0006807//nitrogen compound metabolic process;GO:0019752//carboxylic acid metabolic process;GO:1901576//organic substa…
NCU08786	20.216	32.186	7.603	3.136	0.521172	0.00905006	-1.84643	9.12e-30	-3.72437	6.71e-75	-1.31197	5.02e-09	K15263//cell growth-regulating nucleolar protein	XP_956229.1|1.9e-109|hypothetical protein NCU08786 [Neurospora crassa OR74A]	NA
NCU03086	24.17	11.56	17.886	8.83	-1.40309	2.18e-18	-0.856114	1.38e-14	-0.779171	8.02e-06	-1.27944	1.36e-27	K02510//4-hydroxy-2-oxoheptanedioate aldolase [EC:4.1.2.52]+ko01100//Metabolic pathways+ko00350//Tyrosine metabolism;K02510//4-hydroxy-2-oxoheptanedioate aldolase [EC:4.1.2.52]+ko01100//Metabolic pathways+ko00350//Tyrosine metabolism;K02510//4-hydroxy-2-oxoheptanedioate aldolase [EC:4.1.2.52]+ko01100//Metabolic pathways+ko00350//Tyrosine metabolism	XP_964179.1|8.3e-154|HpcH/HpaI aldolase/citrate lyase family protein [Neurospora crassa OR74A]	GO:0110165//cellular anatomical entity;GO:0005737//cytoplasm;GO:0005622//intracellular anatomical structure;GO:0008270//zinc ion binding;GO:0046872//metal ion binding;GO:0005488//binding;GO:0043169//cation binding;GO:0016830//carbon-carbon lyase activity;GO:0016829//lyase activity;GO:0043167//ion binding;GO:0003824//catalytic activity;GO:0046914//transition metal ion binding;GO:0016832//aldehyde-…
NCU08415	1.513	0.986	3.523	1.633	-0.800268	0.857241	0.797695	0.704053	0.255157	0.924271	-1.2747	0.51162	NA	XP_011393606.1|1.5e-55|hypothetical protein NCU08415 [Neurospora crassa OR74A]	NA
NCU01784	14.016	10.13	9.276	3.896	-0.612265	4.62e-05	-1.03181	6.28e-14	-1.73734	1.2e-29	-1.27286	1.5e-16	K01855//tRNA pseudouridine38/39 synthase [EC:5.4.99.45];K01855//tRNA pseudouridine38/39 synthase [EC:5.4.99.45]	XP_011393507.1|0.0e+00|pseudouridylate synthase 3 [Neurospora crassa OR74A]	GO:0034660//ncRNA metabolic process;GO:1990481//mRNA pseudouridine synthesis;GO:0006396//RNA processing;GO:0006807//nitrogen compound metabolic process;GO:0034470//ncRNA processing;GO:0034641//cellular nitrogen compound metabolic process;GO:0031119//tRNA pseudouridine synthesis;GO:0044237//cellular metabolic process;GO:0090304//nucleic acid metabolic process;GO:0008152//metabolic process;GO:00160…
NCU02627	26.546	24.623	44.173	18.686	-0.253505	0.227791	0.284599	0.00831734	-0.771375	7.98e-06	-1.26372	2.77e-38	K14950//manganese-transporting P-type ATPase [EC:7.2.2.-];K01613//phosphatidylserine decarboxylase [EC:4.1.1.65]+ko01100//Metabolic pathways+ko01110//Biosynthesis of secondary metabolites+ko00564//Glycerophospholipid metabolism;K18123//4-hydroxy-2-oxoglutarate aldolase [EC:4.1.3.16]+ko00330//Arginine and proline metabolism+ko01100//Metabolic pathways+ko00630//Glyoxylate and dicarboxylate metaboli…	XP_011392986.1|2.2e-196|uncharacterized protein NCU02627 [Neurospora crassa OR74A]	GO:0016020//membrane;GO:0016021//integral component of membrane;GO:0110165//cellular anatomical entity;GO:0031224//intrinsic component of membrane;
NCU02155	25.23	31.283	11.9	5.11	0.162846	0.447567	-1.52023	2.32e-25	-2.97952	2.91e-72	-1.25101	4.17e-14	K17665//cytochrome b translational activator protein CBS2, mitochondrial	XP_964514.2|0.0e+00|hypothetical protein NCU02155 [Neurospora crassa OR74A]	GO:0110165//cellular anatomical entity;GO:0005737//cytoplasm;GO:0043226//organelle;GO:0043229//intracellular organelle;GO:0043227//membrane-bounded organelle;GO:0005739//mitochondrion;GO:0005622//intracellular anatomical structure;GO:0043231//intracellular membrane-bounded organelle;GO:0003824//catalytic activity;GO:0050661//NADP binding;GO:0016491//oxidoreductase activity;GO:0005488//binding;GO:…
NCU07070	18.68	20.763	6.4	2.776	0.00702809	0.977503	-1.98005	7.43e-35	-3.2663	7.49e-107	-1.2348	3.42e-12	K14810//ATP-dependent RNA helicase DDX56/DBP9 [EC:3.6.4.13]	XP_960335.1|0.0e+00|ATP-dependent RNA helicase dbp-9 [Neurospora crassa OR74A]	GO:0042254//ribosome biogenesis;GO:0071704//organic substance metabolic process;GO:0008152//metabolic process;GO:0043170//macromolecule metabolic process;GO:0090304//nucleic acid metabolic process;GO:0006725//cellular aromatic compound metabolic process;GO:0022613//ribonucleoprotein complex biogenesis;GO:0034470//ncRNA processing;GO:0010467//gene expression;GO:0044237//cellular metabolic process;…
NCU05752	61.58	63.566	38.213	16.576	-0.106196	0.358568	-1.12955	1.69e-48	-2.30153	8.08e-110	-1.23333	4.64e-47	K00463//indoleamine 2,3-dioxygenase [EC:1.13.11.52]+ko00380//Tryptophan metabolism+ko01240//Biosynthesis of cofactors+ko01100//Metabolic pathways	XP_959727.1|1.5e-295|indoleamine 2,3-dioxygenase [Neurospora crassa OR74A]	GO:0019438//aromatic compound biosynthetic process;GO:0034641//cellular nitrogen compound metabolic process;GO:0006520//cellular amino acid metabolic process;GO:0018130//heterocycle biosynthetic process;GO:0009310//amine catabolic process;GO:0034627//'de novo' NAD biosynthetic process;GO:0006586//indolalkylamine metabolic process;GO:0044238//primary metabolic process;GO:0042430//indole-containing…
NCU00108	11.836	9.463	22.506	9.793	-0.474283	0.00123188	0.48864	6.17e-05	-0.312039	0.0234094	-1.23121	1.65e-28	K08850//aurora kinase, other [EC:2.7.11.1]	XP_957232.2|2.7e-243|serine/threonine-protein kinase [Neurospora crassa OR74A]	GO:0007051//spindle organization;GO:0010564//regulation of cell cycle process;GO:1902850//microtubule cytoskeleton organization involved in mitosis;GO:0009987//cellular process;GO:0071840//cellular component organization or biogenesis;GO:0016043//cellular component organization;GO:0007017//microtubule-based process;GO:0051302//regulation of cell division;GO:0007052//mitotic spindle organization;G…
NCU00476	34.826	28.53	36.15	15.836	-0.439866	0.000653629	-0.384101	0.000701908	-1.21361	9.76e-27	-1.22459	3.71e-32	K14574//ribosome maturation protein SDO1+ko03008//Ribosome biogenesis in eukaryotes	XP_009851241.1|1.5e-172|hypothetical protein NEUTE1DRAFT_82483 [Neurospora tetrasperma FGSC 2508]	GO:0070925//organelle assembly;GO:0071840//cellular component organization or biogenesis;GO:0016043//cellular component organization;GO:0042254//ribosome biogenesis;GO:0044085//cellular component biogenesis;GO:0022613//ribonucleoprotein complex biogenesis;GO:0006996//organelle organization;GO:0042255//ribosome assembly;GO:0022607//cellular component assembly;GO:0140694//non-membrane-bounded organ…
NCU11053	53.98	20.306	63.51	28.333	-1.58697	4.3e-30	-0.20737	0.101509	0.117971	0.345621	-1.21768	2.11e-39	K06693//26S proteasome regulatory subunit N4+ko03050//Proteasome;K06693//26S proteasome regulatory subunit N4+ko03050//Proteasome	XP_001728020.2|5.2e-126|26S proteasome non-ATPase regulatory subunit 9 [Neurospora crassa OR74A]	GO:0016043//cellular component organization;GO:0043248//proteasome assembly;GO:0006915//apoptotic process;GO:0008219//cell death;GO:0071840//cellular component organization or biogenesis;GO:0009987//cellular process;GO:0065003//protein-containing complex assembly;GO:0012501//programmed cell death;GO:0044085//cellular component biogenesis;GO:0022607//cellular component assembly;GO:0070682//proteas…
NCU02071	2.14	1.936	53.233	23.483	-0.29585	0.625434	4.20027	2.74e-88	3.23814	2.36e-43	-1.21748	1.78e-23	NA	XP_964598.1|2.5e-176|hypothetical protein NCU02071 [Neurospora crassa OR74A]	GO:0005622//intracellular anatomical structure;GO:0005737//cytoplasm;GO:0110165//cellular anatomical entity;
NCU03952	24.78	24.446	12.916	5.68	-0.167188	0.274207	-1.3775	1.73e-26	-2.46886	6.05e-88	-1.21341	1.06e-18	K14559//U3 small nucleolar RNA-associated protein MPP10+ko03008//Ribosome biogenesis in eukaryotes;K01210//glucan 1,3-beta-glucosidase [EC:3.2.1.58]+ko01100//Metabolic pathways+ko00500//Starch and sucrose metabolism	THW67153.1|1.1e-41|hypothetical protein D6D20_00870 [Aureobasidium pullulans]	GO:0140096//catalytic activity, acting on a protein;GO:0008236//serine-type peptidase activity;GO:0004252//serine-type endopeptidase activity;GO:0016787//hydrolase activity;GO:0008233//peptidase activity;GO:0017171//serine hydrolase activity;GO:0004175//endopeptidase activity;GO:0003824//catalytic activity;
NCU02098	21.843	61.923	13.12	5.826	1.35417	6.37e-21	-1.17119	0.00404174	-3.7845	0.000721519	-1.21033	0.386088	K20813//thymine-DNA glycosylase [EC:3.2.2.29]+ko03410//Base excision repair	XP_963990.1|6.8e-229|G/U mismatch-specific DNA glycosylase [Neurospora crassa OR74A]	GO:0006284//base-excision repair;GO:0034641//cellular nitrogen compound metabolic process;GO:0006259//DNA metabolic process;GO:0044260//cellular macromolecule metabolic process;GO:0006285//base-excision repair, AP site formation;GO:0044238//primary metabolic process;GO:0006725//cellular aromatic compound metabolic process;GO:1901360//organic cyclic compound metabolic process;GO:0071704//organic s…
NCU03814	15.82	9.316	5.896	2.603	-0.914468	1.75e-14	-1.86303	7.87e-47	-2.20215	1.57e-42	-1.20855	5.61e-12	K01869//leucyl-tRNA synthetase [EC:6.1.1.4]+ko00970//Aminoacyl-tRNA biosynthesis	XP_961203.1|0.0e+00|leucyl-tRNA synthetase [Neurospora crassa OR74A]	GO:0006082//organic acid metabolic process;GO:0006139//nucleobase-containing compound metabolic process;GO:0034645//cellular macromolecule biosynthetic process;GO:0034641//cellular nitrogen compound metabolic process;GO:0090304//nucleic acid metabolic process;GO:0006399//tRNA metabolic process;GO:0043170//macromolecule metabolic process;GO:0044260//cellular macromolecule metabolic process;GO:0006…
NCU01301	54.23	72.56	22.403	9.963	0.268062	0.0593273	-1.7102	4.12e-41	-3.22972	2.29e-125	-1.20659	6.4e-15	K14817//60S ribosomal subunit assembly/export protein LOC1	XP_961387.1|2.8e-109|60S ribosomal subunit assembly/export protein loc-1 [Neurospora crassa OR74A]	GO:0022613//ribonucleoprotein complex biogenesis;GO:0071702//organic substance transport;GO:0033036//macromolecule localization;GO:0070727//cellular macromolecule localization;GO:0051028//mRNA transport;GO:0042273//ribosomal large subunit biogenesis;GO:0009987//cellular process;GO:0071840//cellular component organization or biogenesis;GO:0071705//nitrogen compound transport;GO:0051234//establishm…
NCU09771	0.236	0.44	5.35	2.39	0.746271	0.424971	4.05885	2.12e-27	2.07775	3.15e-07	-1.19256	2.38e-08	K19851//flocculation protein FLO11+ko04011//MAPK signaling pathway - yeast	XP_958355.1|0.0e+00|DUF895 domain membrane protein [Neurospora crassa OR74A]	GO:0110165//cellular anatomical entity;GO:0016020//membrane;GO:0031224//intrinsic component of membrane;GO:0016021//integral component of membrane;GO:0022857//transmembrane transporter activity;GO:0005215//transporter activity;
NCU02105	19.26	15.623	14.443	6.486	-0.445166	0.0469624	-0.852258	2.26e-08	-1.6387	4.24e-12	-1.18551	9.66e-10	K10761//tRNA(His) guanylyltransferase [EC:2.7.7.79];K10761//tRNA(His) guanylyltransferase [EC:2.7.7.79]	XP_011392934.1|1.1e-169|tRNA(His) guanylyltransferase, variant [Neurospora crassa OR74A]	GO:0043170//macromolecule metabolic process;GO:0034470//ncRNA processing;GO:0006807//nitrogen compound metabolic process;GO:0016070//RNA metabolic process;GO:0034660//ncRNA metabolic process;GO:0008152//metabolic process;GO:0009451//RNA modification;GO:0034641//cellular nitrogen compound metabolic process;GO:0006399//tRNA metabolic process;GO:0006725//cellular aromatic compound metabolic process;…
NCU06090	30.273	41.976	21.233	9.54	0.325519	0.0636712	-0.946478	2.68e-11	-2.50088	4.76e-98	-1.18431	9.13e-23	K06687//nucleolar protein involved in exit from mitosis+ko04111//Cell cycle - yeast;K18626//trichohyalin	XP_959552.1|9.7e-298|hypothetical protein NCU06090 [Neurospora crassa OR74A]	GO:0042273//ribosomal large subunit biogenesis;GO:0044085//cellular component biogenesis;GO:0042254//ribosome biogenesis;GO:0071840//cellular component organization or biogenesis;GO:0022613//ribonucleoprotein complex biogenesis;GO:0042274//ribosomal small subunit biogenesis;GO:0009987//cellular process;GO:0031974//membrane-enclosed lumen;GO:0110165//cellular anatomical entity;GO:0043231//intracel…
NCU10049	12.106	6.8	20.806	9.383	-0.986155	2.23e-06	0.343674	0.0547196	0.10188	0.670824	-1.18408	1.61e-12	K08336//ubiquitin-like protein ATG12+ko04136//Autophagy - other+ko04138//Autophagy - yeast	XP_957956.3|8.4e-82|autophagy protein Apg12 [Neurospora crassa OR74A]	GO:0016043//cellular component organization;GO:0044237//cellular metabolic process;GO:0019538//protein metabolic process;GO:0006497//protein lipidation;GO:0000045//autophagosome assembly;GO:0008104//protein localization;GO:0006501//C-terminal protein lipidation;GO:0044248//cellular catabolic process;GO:0007033//vacuole organization;GO:0016236//macroautophagy;GO:0000422//autophagy of mitochondrion…
NCU07041	32.02	40.01	13.41	5.38	0.170517	0.472305	-1.46544	7.28e-19	-2.86344	1.85e-72	-1.18193	8.15e-13	K06961//ribosomal RNA assembly protein;K06961//ribosomal RNA assembly protein	XP_009849992.1|1.8e-181|ribosomal RNA assembly protein mis3 [Neurospora tetrasperma FGSC 2508]	GO:0006139//nucleobase-containing compound metabolic process;GO:0034641//cellular nitrogen compound metabolic process;GO:0030490//maturation of SSU-rRNA;GO:0000479//endonucleolytic cleavage of tricistronic rRNA transcript (SSU-rRNA, 5.8S rRNA, LSU-rRNA);GO:0034660//ncRNA metabolic process;GO:0010467//gene expression;GO:0008152//metabolic process;GO:0043170//macromolecule metabolic process;GO:0000…
NCU00277	11.096	3.92	8.363	3.786	-1.657	2.54e-30	-0.850995	1.58e-12	-0.408359	0.0162039	-1.17037	4.83e-18	K20526//transgelin	XP_957748.1|0.0e+00|hypothetical protein NCU00277 [Neurospora crassa OR74A]	NA
NCU05708	25.086	11.666	40.833	18.536	-1.25984	2.27e-28	0.260756	0.00949275	0.307507	0.00611719	-1.16886	5.23e-41	K03380//phenol 2-monooxygenase (NADPH) [EC:1.14.13.7]	XP_963070.3|0.0e+00|phenol 2-monooxygenase [Neurospora crassa OR74A]	GO:0031224//intrinsic component of membrane;GO:0016021//integral component of membrane;GO:0110165//cellular anatomical entity;GO:0016020//membrane;GO:0003824//catalytic activity;GO:0005488//binding;GO:0043167//ion binding;GO:0097159//organic cyclic compound binding;GO:1901363//heterocyclic compound binding;GO:0043168//anion binding;GO:0050660//flavin adenine dinucleotide binding;GO:0000166//nucle…
NCU08384	59.836	26.15	32.216	14.646	-1.35759	4.54e-13	-1.34279	6.76e-18	-1.19772	7.35e-34	-1.16669	8.4e-34	K17743//D-xylose reductase [EC:1.1.1.307]+ko01100//Metabolic pathways+ko00040//Pentose and glucuronate interconversions	XP_003658474.1|1.2e-157|Aldo/keto reductase-like protein [Thermothelomyces thermophilus ATCC 42464]	GO:0046365//monosaccharide catabolic process;GO:0044281//small molecule metabolic process;GO:0044282//small molecule catabolic process;GO:0005975//carbohydrate metabolic process;GO:0019321//pentose metabolic process;GO:0005996//monosaccharide metabolic process;GO:1901575//organic substance catabolic process;GO:0016052//carbohydrate catabolic process;GO:0044238//primary metabolic process;GO:001932…
NCU01320	103.323	90.053	171.886	80.233	-0.375219	0.0267678	0.347963	0.010689	-0.477949	0.00226184	-1.15666	2.02e-19	K00799//glutathione S-transferase [EC:2.5.1.18]+ko01100//Metabolic pathways+ko00480//Glutathione metabolism;K00799//glutathione S-transferase [EC:2.5.1.18]+ko01100//Metabolic pathways+ko00480//Glutathione metabolism;K00799//glutathione S-transferase [EC:2.5.1.18]+ko01100//Metabolic pathways+ko00480//Glutathione metabolism	XP_011394507.1|5.2e-77|glutathione S-transferase, variant 1 [Neurospora crassa OR74A]	GO:0110165//cellular anatomical entity;GO:0031224//intrinsic component of membrane;GO:0043226//organelle;GO:0005783//endoplasmic reticulum;GO:0005737//cytoplasm;GO:0043227//membrane-bounded organelle;GO:0016020//membrane;GO:0043229//intracellular organelle;GO:0016021//integral component of membrane;GO:0005622//intracellular anatomical structure;GO:0005635//nuclear envelope;GO:0031967//organelle e…
NCU05230	13.276	7.506	66.723	30.613	-0.97128	0.000382861	1.89516	9.93e-32	1.66922	5.38e-19	-1.15616	3.57e-25	NA	XP_961890.1|7.3e-102|hypothetical protein NCU05230 [Neurospora crassa OR74A]	GO:0072657//protein localization to membrane;GO:1990778//protein localization to cell periphery;GO:0016043//cellular component organization;GO:0009987//cellular process;GO:0051641//cellular localization;GO:0071840//cellular component organization or biogenesis;GO:0008104//protein localization;GO:0070941//eisosome assembly;GO:0070727//cellular macromolecule localization;GO:0022607//cellular compon…
NCU00177	198.45	199.723	71.88	32.976	-0.141306	0.263642	-1.90491	2.06e-52	-2.96242	1.02e-148	-1.15348	9.51e-19	K11788//phosphoribosylamine--glycine ligase / phosphoribosylformylglycinamidine cyclo-ligase [EC:6.3.4.13 6.3.3.1]+ko00230//Purine metabolism+ko01100//Metabolic pathways+ko01110//Biosynthesis of secondary metabolites	XP_956400.1|0.0e+00|phosphoribosylformylglycinamidine cyclo-ligase [Neurospora crassa OR74A]	GO:1901564//organonitrogen compound metabolic process;GO:0009168//purine ribonucleoside monophosphate biosynthetic process;GO:0006807//nitrogen compound metabolic process;GO:0042440//pigment metabolic process;GO:0006753//nucleoside phosphate metabolic process;GO:0018130//heterocycle biosynthetic process;GO:0046483//heterocycle metabolic process;GO:0009123//nucleoside monophosphate metabolic proce…
NCU01115	25.27	30.59	13.623	6.273	0.128113	0.488161	-1.32869	1.63e-28	-2.64943	6.14e-87	-1.14732	1.02e-20	K15322//tRNA-splicing endonuclease subunit Sen2 [EC:4.6.1.16]	XP_961022.1|0.0e+00|tRNA-splicing endonuclease subunit SEN2 [Neurospora crassa OR74A]	GO:0009987//cellular process;GO:0000394//RNA splicing, via endonucleolytic cleavage and ligation;GO:0034641//cellular nitrogen compound metabolic process;GO:0034660//ncRNA metabolic process;GO:0090304//nucleic acid metabolic process;GO:0044238//primary metabolic process;GO:1901360//organic cyclic compound metabolic process;GO:0006388//tRNA splicing, via endonucleolytic cleavage and ligation;GO:00…
NCU03010	77.586	109.62	51.813	23.883	0.351306	0.0655805	-1.0223	2.38e-26	-2.56485	1.43e-54	-1.14471	1.01e-33	K00143//L-2-aminoadipate reductase [EC:1.2.1.95]+ko00300//Lysine biosynthesis+ko01100//Metabolic pathways+ko01230//Biosynthesis of amino acids+ko01110//Biosynthesis of secondary metabolites	XP_965396.1|0.0e+00|L-aminoadipate-semialdehyde dehydrogenase large subunit [Neurospora crassa OR74A]	GO:0044249//cellular biosynthetic process;GO:0044238//primary metabolic process;GO:0016053//organic acid biosynthetic process;GO:0044237//cellular metabolic process;GO:1901576//organic substance biosynthetic process;GO:1901566//organonitrogen compound biosynthetic process;GO:0009058//biosynthetic process;GO:0009066//aspartate family amino acid metabolic process;GO:1901564//organonitrogen compound…
NCU07714	15.2	17.826	6.59	3.056	0.0848148	0.732239	-1.64345	8.62e-26	-2.91171	4.98e-74	-1.1383	5.56e-11	K19898//alpha-agglutinin;K01210//glucan 1,3-beta-glucosidase [EC:3.2.1.58]+ko01100//Metabolic pathways+ko00500//Starch and sucrose metabolism	KXX73096.1|3.8e-258|Synchronized import protein 1 [Madurella mycetomatis]	NA
NCU08127	7.84	1.643	24.966	11.623	-2.40944	6.35e-27	1.22793	2.61e-23	2.46077	1.25e-37	-1.13142	2.19e-30	K08257//mannan endo-1,6-alpha-mannosidase [EC:3.2.1.101]	XP_959670.1|2.3e-290|glycosylhydrolase family 76-3 protein [Neurospora crassa OR74A]	GO:0071554//cell wall organization or biogenesis;GO:0009272//fungal-type cell wall biogenesis;GO:0005975//carbohydrate metabolic process;GO:0071840//cellular component organization or biogenesis;GO:0042546//cell wall biogenesis;GO:0009056//catabolic process;GO:0009987//cellular process;GO:0044085//cellular component biogenesis;GO:0044238//primary metabolic process;GO:1901575//organic substance ca…
NCU04647	57.06	82.05	26.903	12.57	0.37388	0.00896628	-1.52117	2.2e-40	-3.07063	1.19e-78	-1.13107	5.54e-14	K17053//tRNAThr (cytosine32-N3)-methyltransferase [EC:2.1.1.268]	XP_959190.1|1.9e-224|actin binding protein [Neurospora crassa OR74A]	GO:0008152//metabolic process;GO:0032259//methylation;GO:0003824//catalytic activity;GO:0008168//methyltransferase activity;GO:0016427//tRNA (cytosine) methyltransferase activity;GO:0008175//tRNA methyltransferase activity;GO:0140098//catalytic activity, acting on RNA;GO:0140101//catalytic activity, acting on a tRNA;GO:0008173//RNA methyltransferase activity;GO:0140640//catalytic activity, acting…
NCU07452	28.33	19.146	76.79	35.823	-0.714823	0.00514498	0.998231	5.66e-17	0.53614	0.0226655	-1.13004	3.75e-25	K09580//protein disulfide-isomerase A1 [EC:5.3.4.1]+ko04141//Protein processing in endoplasmic reticulum;K19851//flocculation protein FLO11+ko04011//MAPK signaling pathway - yeast	XP_003346996.1|9.3e-195|uncharacterized protein SMAC_05194 [Sordaria macrospora k-hell]	GO:0016651//oxidoreductase activity, acting on NAD(P)H;GO:0003824//catalytic activity;GO:0043167//ion binding;GO:0000166//nucleotide binding;GO:0016491//oxidoreductase activity;GO:1901265//nucleoside phosphate binding;GO:0010181//FMN binding;GO:0097367//carbohydrate derivative binding;GO:0043168//anion binding;GO:1901363//heterocyclic compound binding;GO:0003959//NADPH dehydrogenase activity;GO:0…
NCU04118	86.81	103.383	87.913	41.283	0.0990276	0.594653	-0.423728	2.65e-06	-1.68765	2.02e-40	-1.11964	7.56e-49	K00928//aspartate kinase [EC:2.7.2.4]+ko00300//Lysine biosynthesis+ko01100//Metabolic pathways+ko01230//Biosynthesis of amino acids+ko01110//Biosynthesis of secondary metabolites+ko01210//2-Oxocarboxylic acid metabolism+ko00261//Monobactam biosynthesis+ko00260//Glycine, serine and threonine metabolism+ko00270//Cysteine and methionine metabolism	XP_961274.1|9.8e-298|aspartokinase [Neurospora crassa OR74A]	GO:1901605//alpha-amino acid metabolic process;GO:1901566//organonitrogen compound biosynthetic process;GO:0008652//cellular amino acid biosynthetic process;GO:0044283//small molecule biosynthetic process;GO:0009090//homoserine biosynthetic process;GO:0046394//carboxylic acid biosynthetic process;GO:0019752//carboxylic acid metabolic process;GO:0009066//aspartate family amino acid metabolic proce…
NCU00469	18.726	18.206	11.833	5.563	-0.194163	0.183356	-1.1034	5.66e-15	-2.07062	1.78e-18	-1.11807	1.29e-06	K15462//protein ATS1	XP_956788.1|1.5e-218|alpha-tubulin suppressor protein Aats1 [Neurospora crassa OR74A]	NA
NCU09303	11.146	12.54	6.623	3.13	0.0236613	0.925739	-1.18712	3.34e-12	-2.37091	1.62e-50	-1.11595	1.57e-09	NA	XP_958449.1|6.7e-264|hypothetical protein NCU09303 [Neurospora crassa OR74A]	GO:0005622//intracellular anatomical structure;GO:0005739//mitochondrion;GO:0043227//membrane-bounded organelle;GO:0043226//organelle;GO:0110165//cellular anatomical entity;GO:0043231//intracellular membrane-bounded organelle;GO:0043229//intracellular organelle;GO:0005737//cytoplasm;
NCU06860	1.583	1.393	4.356	2.056	-0.334127	0.340584	1.02045	8.98e-06	0.19891	0.483146	-1.1122	1.3e-07	K08158//MFS transporter, DHA1 family, multidrug resistance protein	XP_958026.3|0.0e+00|MFS multidrug transporter [Neurospora crassa OR74A]	GO:0098754//detoxification;GO:1990961//xenobiotic detoxification by transmembrane export across the plasma membrane;GO:0051234//establishment of localization;GO:0006810//transport;GO:0051179//localization;GO:0009987//cellular process;GO:0050896//response to stimulus;GO:0140115//export across plasma membrane;GO:0009636//response to toxic substance;GO:0042908//xenobiotic transport;GO:0042221//respo…
NCU09581	5.87	4.733	11.163	5.066	-0.441439	0.0313264	0.502727	0.000223196	-0.211058	0.248526	-1.1104	6.09e-22	K19199//protein-histidine N-methyltransferase [EC:2.1.1.85];K19199//protein-histidine N-methyltransferase [EC:2.1.1.85]	XP_959692.1|2.3e-304|hypothetical protein NCU09581 [Neurospora crassa OR74A]	GO:0006807//nitrogen compound metabolic process;GO:0018193//peptidyl-amino acid modification;GO:0044237//cellular metabolic process;GO:0018022//peptidyl-lysine methylation;GO:0043414//macromolecule methylation;GO:1901564//organonitrogen compound metabolic process;GO:0018026//peptidyl-lysine monomethylation;GO:0018205//peptidyl-lysine modification;GO:0006464//cellular protein modification process;…
NCU08503	13.92	12.603	7.673	3.633	-0.296466	0.0562921	-1.29642	7.16e-18	-2.15228	5.74e-44	-1.10839	3.14e-09	K07561//2-(3-amino-3-carboxypropyl)histidine synthase [EC:2.5.1.108];K07561//2-(3-amino-3-carboxypropyl)histidine synthase [EC:2.5.1.108]	XP_011393622.1|1.6e-266|diphthamide biosynthesis protein 1 [Neurospora crassa OR74A]	GO:0006448//regulation of translational elongation;GO:0034248//regulation of cellular amide metabolic process;GO:0006417//regulation of translation;GO:0017182//peptidyl-diphthamide metabolic process;GO:0044237//cellular metabolic process;GO:0019222//regulation of metabolic process;GO:0044249//cellular biosynthetic process;GO:0018193//peptidyl-amino acid modification;GO:0060255//regulation of macr…
NCU06227	11.593	14.08	10.743	5.133	0.132695	0.502194	-0.54775	8.69e-05	-1.81821	1.32e-40	-1.09277	4.07e-17	K18849//25S rRNA (adenine2142-N1)-methyltransferase [EC:2.1.1.286]	XP_963078.2|2.7e-169|hypothetical protein NCU06227 [Neurospora crassa OR74A]	GO:0110165//cellular anatomical entity;GO:0043233//organelle lumen;GO:0031981//nuclear lumen;GO:0005622//intracellular anatomical structure;GO:0043229//intracellular organelle;GO:0043226//organelle;GO:0070013//intracellular organelle lumen;GO:0043231//intracellular membrane-bounded organelle;GO:0043228//non-membrane-bounded organelle;GO:0031974//membrane-enclosed lumen;GO:0043227//membrane-bounde…
NCU06439	62.096	36.583	58.85	28.376	-0.918508	7.06e-13	-0.512754	4.14e-06	-0.730482	3.16e-06	-1.09196	4.86e-18	NA	XP_009850599.1|2.1e-70|hypothetical protein NEUTE1DRAFT_62415 [Neurospora tetrasperma FGSC 2508]	GO:0007005//mitochondrion organization;GO:0015031//protein transport;GO:0072594//establishment of protein localization to organelle;GO:0051234//establishment of localization;GO:0006996//organelle organization;GO:0072655//establishment of protein localization to mitochondrion;GO:0051649//establishment of localization in cell;GO:0071702//organic substance transport;GO:0033365//protein localization …
NCU10003	1.936	0.833	12.456	5.98	-1.36582	5.43e-06	2.24727	1.25e-42	2.48223	8.71e-26	-1.08754	1.61e-15	K21440//ankyrin repeat domain-containing protein 50	XP_958118.2|0.0e+00|HET domain-containing protein [Neurospora crassa OR74A]	NA
NCU01441	149.886	148.866	489.31	234.406	-0.171917	0.155289	1.20071	3.43e-34	0.244928	0.0855263	-1.08283	7.29e-22	K01519//inosine triphosphate pyrophosphatase [EC:3.6.1.-]+ko00230//Purine metabolism+ko01100//Metabolic pathways;K01519//inosine triphosphate pyrophosphatase [EC:3.6.1.-]+ko00230//Purine metabolism+ko01100//Metabolic pathways	XP_009847259.1|1.6e-106|hypothetical protein NEUTE1DRAFT_56913 [Neurospora tetrasperma FGSC 2508]	GO:0044248//cellular catabolic process;GO:0044237//cellular metabolic process;GO:0034655//nucleobase-containing compound catabolic process;GO:0009200//deoxyribonucleoside triphosphate metabolic process;GO:0006725//cellular aromatic compound metabolic process;GO:0046483//heterocycle metabolic process;GO:0009141//nucleoside triphosphate metabolic process;GO:0009204//deoxyribonucleoside triphosphate…
NCU04787	12.16	14.96	4.173	2.016	0.155434	0.592029	-1.97796	1.77e-24	-3.25924	4.52e-47	-1.07912	2.16e-05	K19849//signaling mucin MSB2+ko04011//MAPK signaling pathway - yeast;K14782//protein AATF/BFR2	XP_018737500.1|2.1e-47|cell surface glycoprotein (predicted) [Sugiyamaella lignohabitans]	GO:0044085//cellular component biogenesis;GO:0022613//ribonucleoprotein complex biogenesis;GO:0034660//ncRNA metabolic process;GO:0006725//cellular aromatic compound metabolic process;GO:0043170//macromolecule metabolic process;GO:0090304//nucleic acid metabolic process;GO:0044237//cellular metabolic process;GO:0034470//ncRNA processing;GO:0042274//ribosomal small subunit biogenesis;GO:0042254//r…
NCU06485	53.203	59	23.13	11.183	-0.00110248	0.9944	-1.64026	2.01e-52	-2.76269	3.14e-108	-1.07832	5.13e-18	K03005//DNA-directed RNA polymerase I subunit RPA49+ko03020//RNA polymerase	XP_957125.1|4.4e-243|hypothetical protein NCU06485 [Neurospora crassa OR74A]	GO:0065004//protein-DNA complex assembly;GO:0008152//metabolic process;GO:0016070//RNA metabolic process;GO:0018130//heterocycle biosynthetic process;GO:0044238//primary metabolic process;GO:0022607//cellular component assembly;GO:0009058//biosynthetic process;GO:0044271//cellular nitrogen compound biosynthetic process;GO:0006351//transcription, DNA-templated;GO:0019438//aromatic compound biosynt…
NCU01022	15.223	17.363	5.29	2.566	0.0450707	0.872446	-1.95964	2.06e-30	-3.12214	1.05e-84	-1.07234	3.2e-08	K14774//U3 small nucleolar RNA-associated protein 25	XP_009848195.1|0.0e+00|hypothetical protein NEUTE1DRAFT_76740 [Neurospora tetrasperma FGSC 2508]	GO:0071704//organic substance metabolic process;GO:0090304//nucleic acid metabolic process;GO:0009987//cellular process;GO:0044085//cellular component biogenesis;GO:0034470//ncRNA processing;GO:0043170//macromolecule metabolic process;GO:0006396//RNA processing;GO:0071840//cellular component organization or biogenesis;GO:0006139//nucleobase-containing compound metabolic process;GO:0006725//cellul…
NCU09456	1.723	1.226	7.15	3.493	-0.640361	0.242847	1.6132	1.13e-10	1.14279	0.00289559	-1.06432	3.24e-07	K03448//MFS transporter, ACS family, pantothenate transporter;K00485//dimethylaniline monooxygenase (N-oxide forming) [EC:1.14.13.8]	XP_958101.1|3.1e-300|dimethylaniline monooxygenase [Neurospora crassa OR74A]	GO:0036094//small molecule binding;GO:0050661//NADP binding;GO:1901363//heterocyclic compound binding;GO:0016709//oxidoreductase activity, acting on paired donors, with incorporation or reduction of molecular oxygen, NAD(P)H as one donor, and incorporation of one atom of oxygen;GO:0016491//oxidoreductase activity;GO:0043168//anion binding;GO:0003824//catalytic activity;GO:0000166//nucleotide bind…
NCU05780	227	85.423	263.86	129.443	-1.56379	2.9e-52	-0.219754	0.0626318	0.238315	0.0114769	-1.06228	2.39e-27	K00799//glutathione S-transferase [EC:2.5.1.18]+ko01100//Metabolic pathways+ko00480//Glutathione metabolism	XP_960040.1|1.1e-137|glutathione transferase [Neurospora crassa OR74A]	GO:1901564//organonitrogen compound metabolic process;GO:0006575//cellular modified amino acid metabolic process;GO:0006518//peptide metabolic process;GO:0043603//cellular amide metabolic process;GO:0008152//metabolic process;GO:0006807//nitrogen compound metabolic process;GO:0034641//cellular nitrogen compound metabolic process;GO:0009987//cellular process;GO:0071704//organic substance metabolic…
NCU06534	15.063	14.773	23.58	11.506	-0.180414	0.136858	0.20522	0.0968775	-0.720164	9.43e-14	-1.06148	2.47e-22	K22377//E3 ubiquitin-protein ligase listerin [EC:2.3.2.27]	XP_961731.1|0.0e+00|hypothetical protein NCU06534 [Neurospora crassa OR74A]	GO:0006807//nitrogen compound metabolic process;GO:0009059//macromolecule biosynthetic process;GO:0006511//ubiquitin-dependent protein catabolic process;GO:1901564//organonitrogen compound metabolic process;GO:0044265//cellular macromolecule catabolic process;GO:0044267//cellular protein metabolic process;GO:0006508//proteolysis;GO:0044237//cellular metabolic process;GO:0044260//cellular macromol…
NCU09562	22.24	16.593	23.49	11.54	-0.575921	0.49345	-0.365751	0.0149433	-0.900748	0.166291	-1.0588	5.24e-17	NA	XP_959487.1|4.3e-160|hypothetical protein NCU09562 [Neurospora crassa OR74A]	NA
NCU07487	8.003	2.83	44.38	21.733	-1.6536	5.53e-22	2.03098	4.58e-92	2.58223	2.63e-72	-1.05841	7.12e-36	K05349//beta-glucosidase [EC:3.2.1.21]+ko00999//Biosynthesis of various plant secondary metabolites+ko01100//Metabolic pathways+ko00500//Starch and sucrose metabolism+ko01110//Biosynthesis of secondary metabolites+ko00460//Cyanoamino acid metabolism	XP_965034.3|0.0e+00|periplasmic beta-glucosidase [Neurospora crassa OR74A]	GO:0044238//primary metabolic process;GO:0044248//cellular catabolic process;GO:0016052//carbohydrate catabolic process;GO:0043170//macromolecule metabolic process;GO:0044260//cellular macromolecule metabolic process;GO:0071704//organic substance metabolic process;GO:0044237//cellular metabolic process;GO:1901575//organic substance catabolic process;GO:0009987//cellular process;GO:0009251//glucan…
NCU10468	220.68	201.456	190.176	93.3	-0.285977	0.0055983	-0.656823	2e-15	-1.47392	2.9e-60	-1.05752	4.81e-47	K00620//glutamate N-acetyltransferase / amino-acid N-acetyltransferase [EC:2.3.1.35 2.3.1.1]+ko00220//Arginine biosynthesis+ko01100//Metabolic pathways+ko01230//Biosynthesis of amino acids+ko01110//Biosynthesis of secondary metabolites+ko01210//2-Oxocarboxylic acid metabolism	XP_001728316.1|2.0e-265|arginine biosynthesis argJ [Neurospora crassa OR74A]	GO:0019752//carboxylic acid metabolic process;GO:0071704//organic substance metabolic process;GO:1901564//organonitrogen compound metabolic process;GO:0043436//oxoacid metabolic process;GO:0009058//biosynthetic process;GO:1901576//organic substance biosynthetic process;GO:0009987//cellular process;GO:0044238//primary metabolic process;GO:0006525//arginine metabolic process;GO:0044281//small molec…
NCU02049	4.636	2.883	7.346	3.6	-0.83286	2.9e-08	0.225441	0.124053	-0.0414389	0.810254	-1.05585	3.63e-16	K20478//golgin subfamily B member 1;K09291//nucleoprotein TPR+ko03013//Nucleocytoplasmic transport	XP_964671.1|0.0e+00|hypothetical protein NCU02049 [Neurospora crassa OR74A]	NA
NCU00419	53.286	84.166	35.69	17.676	0.511227	0.00870557	-1.00742	1.35e-09	-2.61716	7.48e-98	-1.05444	1.87e-14	K03020//DNA-directed RNA polymerases I and III subunit RPAC2+ko03020//RNA polymerase	XP_957305.1|2.2e-83|DNA-directed RNA polymerase I and III polypeptide [Neurospora crassa OR74A]	GO:1901362//organic cyclic compound biosynthetic process;GO:0006725//cellular aromatic compound metabolic process;GO:0097659//nucleic acid-templated transcription;GO:0018130//heterocycle biosynthetic process;GO:0044271//cellular nitrogen compound biosynthetic process;GO:1901360//organic cyclic compound metabolic process;GO:0034654//nucleobase-containing compound biosynthetic process;GO:0044238//p…
NCU00232	12.936	14.773	23.596	11.613	0.0429494	0.837887	0.427858	0.000447971	-0.710581	1.15e-08	-1.05016	4.09e-22	K00784//ribonuclease Z [EC:3.1.26.11]	XP_957703.2|0.0e+00|hypothetical protein NCU00232 [Neurospora crassa OR74A]	GO:0090501//RNA phosphodiester bond hydrolysis;GO:1901360//organic cyclic compound metabolic process;GO:0034414//tRNA 3'-trailer cleavage, endonucleolytic;GO:0044237//cellular metabolic process;GO:0042780//tRNA 3'-end processing;GO:1905267//endonucleolytic cleavage involved in tRNA processing;GO:0008152//metabolic process;GO:0000963//mitochondrial RNA processing;GO:0043628//ncRNA 3'-end processin…
NCU07740	11.87	9.78	3.573	1.766	-0.433718	0.182149	-2.17438	8.54e-33	-2.83474	5.69e-22	-1.04715	6.87e-05	K08157//MFS transporter, DHA1 family, multidrug resistance protein	XP_958191.1|0.0e+00|hypothetical protein NCU07740 [Neurospora crassa OR74A]	GO:0140115//export across plasma membrane;GO:0042221//response to chemical;GO:0042908//xenobiotic transport;GO:0050896//response to stimulus;GO:0051179//localization;GO:0046618//xenobiotic export;GO:0051234//establishment of localization;GO:1990961//xenobiotic detoxification by transmembrane export across the plasma membrane;GO:0009636//response to toxic substance;GO:0098754//detoxification;GO:01…
NCU04579	211.11	216.77	109.793	54.466	-0.115985	0.468069	-1.38588	2.51e-50	-2.35732	1.07e-98	-1.04122	7.39e-37	K01687//dihydroxy-acid dehydratase [EC:4.2.1.9]+ko00290//Valine, leucine and isoleucine biosynthesis+ko00770//Pantothenate and CoA biosynthesis+ko01100//Metabolic pathways+ko01230//Biosynthesis of amino acids+ko01110//Biosynthesis of secondary metabolites+ko01210//2-Oxocarboxylic acid metabolism	SPQ21315.1|1.6e-297|66314499-9836-436e-8883-602b7cb69e3d [Thermothielavioides terrestris]	GO:0044281//small molecule metabolic process;GO:0046394//carboxylic acid biosynthetic process;GO:0006082//organic acid metabolic process;GO:0008652//cellular amino acid biosynthetic process;GO:0009081//branched-chain amino acid metabolic process;GO:0009058//biosynthetic process;GO:0006520//cellular amino acid metabolic process;GO:0009082//branched-chain amino acid biosynthetic process;GO:0043436/…
NCU02895	10.366	8.59	33.466	16.666	-0.424793	0.131299	1.25078	2.36e-17	0.588835	0.0147367	-1.0403	5.33e-13	K03574//8-oxo-dGTP diphosphatase [EC:3.6.1.55]	XP_965577.1|1.6e-83|MutT/nudix family protein [Neurospora crassa OR74A]	GO:0006139//nucleobase-containing compound metabolic process;GO:0009141//nucleoside triphosphate metabolic process;GO:0071704//organic substance metabolic process;GO:1901292//nucleoside phosphate catabolic process;GO:0009394//2'-deoxyribonucleotide metabolic process;GO:0019692//deoxyribose phosphate metabolic process;GO:0046483//heterocycle metabolic process;GO:0009056//catabolic process;GO:00346…
NCU03355	1.89	2.97	89.34	43.273	0.356448	0.228736	4.67536	8e-207	3.2354	7.05e-174	-1.04014	1.77e-34	K03564//thioredoxin-dependent peroxiredoxin [EC:1.11.1.24];K03260//translation initiation factor 4G;K24750//WD repeat-containing protein 55;K21440//ankyrin repeat domain-containing protein 50	XP_956464.3|0.0e+00|calpain-5 [Neurospora crassa OR74A]	GO:0006807//nitrogen compound metabolic process;GO:1901564//organonitrogen compound metabolic process;GO:0019538//protein metabolic process;GO:0044238//primary metabolic process;GO:0006508//proteolysis;GO:0008152//metabolic process;GO:0071704//organic substance metabolic process;GO:0043170//macromolecule metabolic process;GO:0110165//cellular anatomical entity;GO:0005622//intracellular anatomical…
NCU00707	68.673	64.396	19.186	9.546	-0.241409	0.20377	-2.27744	5.75e-84	-3.12151	2.45e-78	-1.03924	1.69e-13	K19029//6-phosphofructo-2-kinase / fructose-2,6-biphosphatase 2 [EC:2.7.1.105 3.1.3.46]+ko01100//Metabolic pathways+ko00051//Fructose and mannose metabolism;K13091//RNA-binding protein 23/39	XP_964541.2|1.5e-176|hypothetical protein NCU00707 [Neurospora crassa OR74A]	GO:0005634//nucleus;GO:0043226//organelle;GO:0005622//intracellular anatomical structure;GO:0043231//intracellular membrane-bounded organelle;GO:0043229//intracellular organelle;GO:0043227//membrane-bounded organelle;GO:0110165//cellular anatomical entity;GO:0003723//RNA binding;GO:0003676//nucleic acid binding;GO:1901363//heterocyclic compound binding;GO:0003729//mRNA binding;GO:0005488//binding…
NCU08448	4.76	3.526	7.206	3.583	-0.589211	0.0233352	0.153674	0.49718	-0.339549	0.113252	-1.0378	3.44e-09	K19851//flocculation protein FLO11+ko04011//MAPK signaling pathway - yeast	XP_963291.2|0.0e+00|hypothetical protein NCU08448 [Neurospora crassa OR74A]	GO:0031224//intrinsic component of membrane;GO:0016020//membrane;GO:0016021//integral component of membrane;GO:0110165//cellular anatomical entity;
NCU09521	27.426	27.713	7.136	3.55	-0.135329	0.386001	-2.38427	2.77e-74	-3.33095	4.81e-110	-1.0362	7.51e-09	K14848//ribosome assembly protein RRB1	XP_958516.1|1.1e-291|ribosome biogenesis protein [Neurospora crassa OR74A]	GO:0044085//cellular component biogenesis;GO:0022613//ribonucleoprotein complex biogenesis;GO:0042254//ribosome biogenesis;GO:0009987//cellular process;GO:0071840//cellular component organization or biogenesis;GO:0043232//intracellular non-membrane-bounded organelle;GO:0005634//nucleus;GO:0110165//cellular anatomical entity;GO:0043227//membrane-bounded organelle;GO:0031974//membrane-enclosed lume…
NCU05217	4.263	4.5	2.063	1.036	-0.0620163	0.894785	-1.47725	7.47e-08	-2.496	2.93e-15	-1.03389	0.00468539	K18327//RNA exonuclease 4 [EC:3.1.-.-];K01939//adenylosuccinate synthase [EC:6.3.4.4]+ko00250//Alanine, aspartate and glutamate metabolism+ko01240//Biosynthesis of cofactors+ko00230//Purine metabolism+ko01100//Metabolic pathways	XP_962216.1|1.2e-230|RNA exonuclease 4 [Neurospora crassa OR74A]	GO:0022607//cellular component assembly;GO:0009156//ribonucleoside monophosphate biosynthetic process;GO:0009058//biosynthetic process;GO:0006996//organelle organization;GO:0009117//nucleotide metabolic process;GO:0006164//purine nucleotide biosynthetic process;GO:0044237//cellular metabolic process;GO:0009165//nucleotide biosynthetic process;GO:0009987//cellular process;GO:1901564//organonitroge…
NCU09094	21.663	17.083	5.82	2.923	-0.494164	0.0200678	-2.33232	2.18e-39	-2.91755	2.04e-37	-1.03323	9.05e-05	K14827//pre-rRNA-processing protein IPI1;K14827//pre-rRNA-processing protein IPI1	XP_011393234.1|7.4e-199|pre-rRNA-processing protein ipi-1, variant [Neurospora crassa OR74A]	GO:0034660//ncRNA metabolic process;GO:0006139//nucleobase-containing compound metabolic process;GO:0010467//gene expression;GO:0044237//cellular metabolic process;GO:0006396//RNA processing;GO:0042254//ribosome biogenesis;GO:0071840//cellular component organization or biogenesis;GO:0090304//nucleic acid metabolic process;GO:0044238//primary metabolic process;GO:0009987//cellular process;GO:00226…
NCU01397	13.513	15.766	8.756	4.4	0.0727326	0.779591	-1.061	1.88e-10	-2.20778	9.54e-57	-1.0297	3.16e-10	K18342//OTU domain-containing protein 6 [EC:3.4.19.12]	XP_960626.1|2.3e-184|hypothetical protein NCU01397 [Neurospora crassa OR74A]	GO:0043412//macromolecule modification;GO:0006508//proteolysis;GO:0044260//cellular macromolecule metabolic process;GO:0016579//protein deubiquitination;GO:0032259//methylation;GO:0071704//organic substance metabolic process;GO:0019538//protein metabolic process;GO:0044267//cellular protein metabolic process;GO:0006807//nitrogen compound metabolic process;GO:1901564//organonitrogen compound metab…
NCU08981	8.506	6.116	4.93	2.48	-0.630554	0.00331379	-1.23036	4.33e-14	-1.66727	6.8e-15	-1.02248	1.79e-07	K01771//1-phosphatidylinositol phosphodiesterase [EC:4.6.1.13]+ko01100//Metabolic pathways+ko00562//Inositol phosphate metabolism;K01679//fumarate hydratase, class II [EC:4.2.1.2]+ko00020//Citrate cycle (TCA cycle)+ko01100//Metabolic pathways+ko01110//Biosynthesis of secondary metabolites+ko00620//Pyruvate metabolism+ko01200//Carbon metabolism	XP_959009.2|0.0e+00|dml-1 [Neurospora crassa OR74A]	GO:0048311//mitochondrion distribution;GO:0051179//localization;GO:0051640//organelle localization;GO:0051641//cellular localization;GO:0071840//cellular component organization or biogenesis;GO:0007005//mitochondrion organization;GO:0006996//organelle organization;GO:0051646//mitochondrion localization;GO:0016043//cellular component organization;GO:0009987//cellular process;GO:0005622//intracellu…
NCU00187	13.28	15.223	7.736	3.9	0.0433958	0.876641	-1.2198	4.38e-11	-2.32867	2.2e-24	-1.01988	8.1e-05	K03417//methylisocitrate lyase [EC:4.1.3.30]+ko01100//Metabolic pathways+ko00640//Propanoate metabolism	XP_956410.1|2.3e-174|carboxyvinyl-carboxyphosphonate phosphorylmutase [Neurospora crassa OR74A]	GO:0016301//kinase activity;GO:0003824//catalytic activity;GO:0016740//transferase activity;GO:0016772//transferase activity, transferring phosphorus-containing groups;
NCU02804	119.09	73.78	62.196	31.606	-0.84856	1.48e-17	-1.37435	1.02e-47	-1.58897	5.98e-38	-1.01837	8.87e-19	K17438//large subunit ribosomal protein L25	XP_964460.1|1.1e-89|mitochondrial 60S ribosomal protein L25 [Neurospora crassa OR74A]	GO:0005761//mitochondrial ribosome;GO:0000313//organellar ribosome;GO:0110165//cellular anatomical entity;GO:0005737//cytoplasm;GO:0031974//membrane-enclosed lumen;GO:0043233//organelle lumen;GO:0005759//mitochondrial matrix;GO:0005840//ribosome;GO:0000315//organellar large ribosomal subunit;GO:0015934//large ribosomal subunit;GO:0043227//membrane-bounded organelle;GO:0098798//mitochondrial prote…
NCU03451	0	0	2.27	0	NA	NA	0.559643	0.914849	NA	NA	-1.01746	0.864563	NA	XP_956737.3|2.0e-42|hypothetical protein NCU03451 [Neurospora crassa OR74A]	NA
NCU05529	0	0	3.41	0	NA	NA	0.559643	0.914849	NA	NA	-1.01746	0.864563	NA	XP_960491.1|2.9e-35|hypothetical protein NCU05529 [Neurospora crassa OR74A]	NA
NCU10006	1.06	0.64	4.573	2.253	-0.855962	0.0385486	1.61997	4.02e-12	1.41786	4.91e-07	-1.01602	2.94e-08	K21543//transcription factor CRZ1;K09202//regulatory protein SWI5+ko04111//Cell cycle - yeast	KAA8632690.1|2.8e-203|hypothetical protein SMACR_05222 [Sordaria macrospora]	GO:0006355//regulation of transcription, DNA-templated;GO:0019219//regulation of nucleobase-containing compound metabolic process;GO:0019222//regulation of metabolic process;GO:0065007//biological regulation;GO:0051252//regulation of RNA metabolic process;GO:0010556//regulation of macromolecule biosynthetic process;GO:2001141//regulation of RNA biosynthetic process;GO:0050789//regulation of biolo…
NCU06558	78.296	71.563	118.816	60.046	-0.287021	0.0536919	0.158347	0.257568	-0.615296	1.33e-06	-1.01565	1.87e-17	K00273//D-amino-acid oxidase [EC:1.4.3.3]+ko00311//Penicillin and cephalosporin biosynthesis+ko04146//Peroxisome+ko00330//Arginine and proline metabolism+ko01100//Metabolic pathways+ko01110//Biosynthesis of secondary metabolites+ko00260//Glycine, serine and threonine metabolism+ko00470//D-Amino acid metabolism	XP_962265.2|4.3e-224|D-amino-acid oxidase [Neurospora crassa OR74A]	GO:0044248//cellular catabolic process;GO:1901575//organic substance catabolic process;GO:1901605//alpha-amino acid metabolic process;GO:0006807//nitrogen compound metabolic process;GO:1901565//organonitrogen compound catabolic process;GO:0044281//small molecule metabolic process;GO:0044237//cellular metabolic process;GO:0008152//metabolic process;GO:1901606//alpha-amino acid catabolic process;GO…
NCU03117	379.09	489.596	162.946	82.656	0.219991	0.118557	-1.65527	1.66e-40	-2.93025	6.62e-141	-1.01027	3.37e-17	K00088//IMP dehydrogenase [EC:1.1.1.205]+ko00230//Purine metabolism+ko01100//Metabolic pathways+ko01110//Biosynthesis of secondary metabolites	XP_964976.1|1.3e-304|inosine-5'-monophosphate dehydrogenase IMD2 [Neurospora crassa OR74A]	GO:0009127//purine nucleoside monophosphate biosynthetic process;GO:0018130//heterocycle biosynthetic process;GO:1901362//organic cyclic compound biosynthetic process;GO:0019438//aromatic compound biosynthetic process;GO:0006163//purine nucleotide metabolic process;GO:0006796//phosphate-containing compound metabolic process;GO:0009167//purine ribonucleoside monophosphate metabolic process;GO:0006…
NCU02727	54.596	40.126	20.353	10.333	-0.598391	0.00575189	-1.86825	2.06e-56	-2.32718	5.69e-32	-1.0093	9.35e-16	K00605//aminomethyltransferase [EC:2.1.2.10]+ko00670//One carbon pool by folate+ko01100//Metabolic pathways+ko01110//Biosynthesis of secondary metabolites+ko00260//Glycine, serine and threonine metabolism+ko01200//Carbon metabolism+ko00630//Glyoxylate and dicarboxylate metabolism	XP_965112.2|1.5e-269|glycine cleavage system T protein [Neurospora crassa OR74A]	GO:0016054//organic acid catabolic process;GO:1901605//alpha-amino acid metabolic process;GO:0044281//small molecule metabolic process;GO:0006730//one-carbon metabolic process;GO:0044237//cellular metabolic process;GO:0009069//serine family amino acid metabolic process;GO:0006807//nitrogen compound metabolic process;GO:0044282//small molecule catabolic process;GO:0009063//cellular amino acid cata…
NCU01970	17.763	13.8	31.77	16.173	-0.517099	0.000568782	0.403559	0.00222527	-0.13193	0.394176	-1.00919	4.67e-16	NA	XP_964334.1|2.6e-96|DUF718 domain-containing protein [Neurospora crassa OR74A]	GO:0016854//racemase and epimerase activity;GO:0003824//catalytic activity;GO:0016857//racemase and epimerase activity, acting on carbohydrates and derivatives;GO:0016853//isomerase activity;
NCU07690	256.746	202.83	70.286	35.623	-0.492456	6.42e-12	-2.31009	1.12e-82	-2.87139	9.23e-251	-1.00903	4.24e-16	K25004//methylenetetrahydrofolate reductase (NADPH) [EC:1.5.1.53]+ko00670//One carbon pool by folate+ko01100//Metabolic pathways	XP_961729.1|0.0e+00|methylenetetrahydrofolate reductase 1 [Neurospora crassa OR74A]	GO:0046653//tetrahydrofolate metabolic process;GO:1901360//organic cyclic compound metabolic process;GO:1901576//organic substance biosynthetic process;GO:0008152//metabolic process;GO:0008652//cellular amino acid biosynthetic process;GO:0042558//pteridine-containing compound metabolic process;GO:0044237//cellular metabolic process;GO:0009066//aspartate family amino acid metabolic process;GO:0006…
NCU01651	7.74	9.663	2.37	1.203	0.173163	0.480786	-2.14596	1.26e-36	-3.37354	4.06e-51	-1.00791	8.95e-05	K19829//genetic interactor of prohibitins 3, mitochondrial	XP_956273.1|0.0e+00|hypothetical protein NCU01651 [Neurospora crassa OR74A]	GO:0043226//organelle;GO:0110165//cellular anatomical entity;GO:0043231//intracellular membrane-bounded organelle;GO:0043229//intracellular organelle;GO:0005622//intracellular anatomical structure;GO:0005739//mitochondrion;GO:0043227//membrane-bounded organelle;GO:0005737//cytoplasm;
NCU07884	8.623	9.036	6.023	3.066	-0.0809873	0.803005	-0.958098	7.39e-11	-1.92668	5.73e-17	-1.00286	3.2e-08	K15117//solute carrier family 25, member 34/35	XP_003655934.1|2.5e-149|uncharacterized protein THITE_2120241 [Thermothielavioides terrestris NRRL 8126]	GO:0009987//cellular process;GO:0051179//localization;GO:0055085//transmembrane transport;GO:0051234//establishment of localization;GO:0006810//transport;GO:0019866//organelle inner membrane;GO:0110165//cellular anatomical entity;GO:0016020//membrane;GO:0016021//integral component of membrane;GO:0005739//mitochondrion;GO:0005737//cytoplasm;GO:0031966//mitochondrial membrane;GO:0043226//organelle;…
NCU06550	784.826	723.35	279.826	142.876	-0.271643	0.108589	-1.92936	7.03e-97	-2.70626	2.25e-88	-1.00226	6.51e-37	K06215//pyridoxal 5'-phosphate synthase pdxS subunit [EC:4.3.3.6]+ko00750//Vitamin B6 metabolism+ko01240//Biosynthesis of cofactors+ko01100//Metabolic pathways	XP_962257.1|1.1e-169|pyridoxine 1 [Neurospora crassa OR74A]	GO:1901617//organic hydroxy compound biosynthetic process;GO:0043436//oxoacid metabolic process;GO:1901566//organonitrogen compound biosynthetic process;GO:0046184//aldehyde biosynthetic process;GO:0008152//metabolic process;GO:0042364//water-soluble vitamin biosynthetic process;GO:0071704//organic substance metabolic process;GO:0090407//organophosphate biosynthetic process;GO:0006520//cellular a…
NCU09759	21.17	10.066	6.48	3.31	-1.23293	8.09e-13	-2.15238	7.57e-38	-1.96543	2.93e-28	-1.00219	2.05e-06	K08095//cutinase [EC:3.1.1.74];K23612//neural Wiskott-Aldrich syndrome protein+ko04144//Endocytosis	XP_958199.1|4.1e-268|endonuclease/exonuclease/phosphatase [Neurospora crassa OR74A]	GO:0030246//carbohydrate binding;GO:0005488//binding;GO:0003824//catalytic activity;GO:0016787//hydrolase activity;GO:0004518//nuclease activity;GO:0004527//exonuclease activity;GO:0004519//endonuclease activity;GO:0016788//hydrolase activity, acting on ester bonds;
NCU04906	28.85	17.826	16.056	8.233	-0.848539	1.55e-07	-1.28276	3.47e-21	-1.47995	2.51e-17	-1.00217	5.47e-10	K23010//metalloendopeptidase OMA1, mitochondrial [EC:3.4.24.-]	XP_959354.2|2.1e-228|hypothetical protein NCU04906 [Neurospora crassa OR74A]	GO:0044283//small molecule biosynthetic process;GO:1901576//organic substance biosynthetic process;GO:0044237//cellular metabolic process;GO:0006743//ubiquinone metabolic process;GO:0009058//biosynthetic process;GO:0071704//organic substance metabolic process;GO:0042180//cellular ketone metabolic process;GO:1901661//quinone metabolic process;GO:0009987//cellular process;GO:0044249//cellular biosy…
NCU04577	6.306	6.27	11.876	6.066	-0.159235	0.487174	0.474821	0.00221396	-0.410519	0.0137136	-1.00037	8.89e-13	K01358//ATP-dependent Clp protease, protease subunit [EC:3.4.21.92];K11268//N-acetyltransferase [EC:2.3.1.-];K23612//neural Wiskott-Aldrich syndrome protein+ko04144//Endocytosis	XP_958278.2|2.7e-258|hypothetical protein NCU04577 [Neurospora crassa OR74A]	NA
NCU00931	24.453	27.5	9.41	4.81	0.028662	0.90828	-1.8097	2.85e-32	-2.88231	2.64e-93	-0.998859	2.76e-09	K04567//lysyl-tRNA synthetase, class II [EC:6.1.1.6]+ko00970//Aminoacyl-tRNA biosynthesis;K04567//lysyl-tRNA synthetase, class II [EC:6.1.1.6]+ko00970//Aminoacyl-tRNA biosynthesis	XP_011392860.1|0.0e+00|lysyl-tRNA synthetase [Neurospora crassa OR74A]	GO:0006082//organic acid metabolic process;GO:0006399//tRNA metabolic process;GO:0006725//cellular aromatic compound metabolic process;GO:0043170//macromolecule metabolic process;GO:0044249//cellular biosynthetic process;GO:0032543//mitochondrial translation;GO:0010467//gene expression;GO:0044237//cellular metabolic process;GO:0034660//ncRNA metabolic process;GO:0046483//heterocycle metabolic pro…
NCU09827	10.813	5.596	5.51	2.816	-1.10265	1.09e-11	-1.41272	3.92e-19	-1.35082	1.27e-10	-0.995761	2.98e-06	K05302//N-lysine methyltransferase SETD6 [EC:2.1.1.-]	XP_958526.1|2.4e-308|hypothetical protein NCU09827 [Neurospora crassa OR74A]	GO:0006464//cellular protein modification process;GO:0019538//protein metabolic process;GO:0032259//methylation;GO:0008152//metabolic process;GO:0036211//protein modification process;GO:0043412//macromolecule modification;GO:0018193//peptidyl-amino acid modification;GO:0018026//peptidyl-lysine monomethylation;GO:0018205//peptidyl-lysine modification;GO:0009987//cellular process;GO:1901564//organo…
NCU09858	20.846	13.773	23.41	11.986	-0.746312	0.000279532	-0.271208	0.0356652	-0.564923	0.00204588	-0.995382	2.18e-24	K19848//signaling mucin HKR1+ko04011//MAPK signaling pathway - yeast;K23612//neural Wiskott-Aldrich syndrome protein+ko04144//Endocytosis;K01238//SUN family beta-glucosidase [EC:3.2.1.-]	XP_958382.1|2.7e-280|acylamide-delta3(E)-desaturase [Neurospora crassa OR74A]	GO:0008152//metabolic process;GO:0071704//organic substance metabolic process;GO:0006629//lipid metabolic process;GO:0044238//primary metabolic process;GO:0016021//integral component of membrane;GO:0031224//intrinsic component of membrane;GO:0016020//membrane;GO:0110165//cellular anatomical entity;
NCU08111	24.936	24.066	9.58	4.94	-0.205881	0.268776	-1.82398	5.02e-36	-2.65663	1.92e-45	-0.992903	1.81e-06	K18477//type IV protein arginine methyltransferase [EC:2.1.1.322]	XP_963841.1|7.5e-255|arginine N-methyltransferase 2 [Neurospora crassa OR74A]	GO:0044267//cellular protein metabolic process;GO:0006807//nitrogen compound metabolic process;GO:0019538//protein metabolic process;GO:0043414//macromolecule methylation;GO:0043412//macromolecule modification;GO:0009987//cellular process;GO:0036211//protein modification process;GO:0006479//protein methylation;GO:0018195//peptidyl-arginine modification;GO:0044260//cellular macromolecule metabolic…
NCU02497	17.406	16.93	6.15	3.156	-0.188546	0.327394	-1.94087	1.09e-48	-2.78854	1.03e-62	-0.989947	1.33e-09	K02331//DNA polymerase phi [EC:2.7.7.7]	XP_965091.1|0.0e+00|hypothetical protein NCU02497 [Neurospora crassa OR74A]	GO:0009889//regulation of biosynthetic process;GO:0050789//regulation of biological process;GO:0050794//regulation of cellular process;GO:0051171//regulation of nitrogen compound metabolic process;GO:0031323//regulation of cellular metabolic process;GO:0006355//regulation of transcription, DNA-templated;GO:0065007//biological regulation;GO:0031326//regulation of cellular biosynthetic process;GO:0…
NCU07503	103.753	93.8	45.58	23.53	-0.303128	0.0588757	-1.6281	1.33e-48	-2.35582	1.44e-72	-0.987011	1.01e-17	NA	XP_965050.1|2.1e-98|hypothetical protein NCU07503 [Neurospora crassa OR74A]	NA
NCU06418	9.606	12.42	4.533	2.336	0.219865	0.199063	-1.52282	3.15e-28	-2.77532	1.28e-50	-0.98661	9.72e-07	K14778//ATP-dependent RNA helicase DDX49/DBP8 [EC:3.6.4.13]	XP_031000230.1|9.8e-227|uncharacterized protein E0L32_011557 [Phialemoniopsis curvata]	GO:0032553//ribonucleotide binding;GO:1901265//nucleoside phosphate binding;GO:0008186//ATP-dependent activity, acting on RNA;GO:0005488//binding;GO:0003824//catalytic activity;GO:0140657//ATP-dependent activity;GO:0036094//small molecule binding;GO:0035639//purine ribonucleoside triphosphate binding;GO:0005524//ATP binding;GO:0043168//anion binding;GO:0097159//organic cyclic compound binding;GO:…
NCU02405	73.113	49.446	71.29	37.01	-0.715856	1.48e-12	-0.470626	1.58e-06	-0.785514	1.59e-11	-0.986257	2.95e-22	K03104//signal recognition particle subunit SRP14+ko03060//Protein export;K03104//signal recognition particle subunit SRP14+ko03060//Protein export	XP_959533.3|1.2e-76|hypothetical protein NCU02405 [Neurospora crassa OR74A]	GO:0006612//protein targeting to membrane;GO:0051179//localization;GO:0072657//protein localization to membrane;GO:0034613//cellular protein localization;GO:0072594//establishment of protein localization to organelle;GO:0046907//intracellular transport;GO:0006886//intracellular protein transport;GO:0033365//protein localization to organelle;GO:0072599//establishment of protein localization to end…
NCU09156	4.84	6.016	3.133	1.61	0.172524	0.565329	-1.07039	3.11e-06	-2.27055	5.88e-26	-0.98323	0.000194712	K08157//MFS transporter, DHA1 family, multidrug resistance protein;K08157//MFS transporter, DHA1 family, multidrug resistance protein	XP_011393990.1|0.0e+00|hypothetical protein NCU09156 [Neurospora crassa OR74A]	GO:0140352//export from cell;GO:0055085//transmembrane transport;GO:0098754//detoxification;GO:0046618//xenobiotic export;GO:0009987//cellular process;GO:0051234//establishment of localization;GO:0042908//xenobiotic transport;GO:0050896//response to stimulus;GO:0006810//transport;GO:0140115//export across plasma membrane;GO:0042221//response to chemical;GO:0051179//localization;GO:1990961//xenobi…
NCU05392	12.843	10.33	5.733	2.96	-0.459408	0.00025054	-1.59195	4.06e-41	-2.15944	3.3e-48	-0.981433	1.74e-10	K15451//tRNA wybutosine-synthesizing protein 4 [EC:2.1.1.290 2.3.1.231];K15451//tRNA wybutosine-synthesizing protein 4 [EC:2.1.1.290 2.3.1.231];K15451//tRNA wybutosine-synthesizing protein 4 [EC:2.1.1.290 2.3.1.231]	XP_011393571.1|0.0e+00|leucine carboxyl methyltransferase 2, variant [Neurospora crassa OR74A]	GO:0071704//organic substance metabolic process;GO:0016070//RNA metabolic process;GO:0001510//RNA methylation;GO:0034641//cellular nitrogen compound metabolic process;GO:0006807//nitrogen compound metabolic process;GO:0044237//cellular metabolic process;GO:1901360//organic cyclic compound metabolic process;GO:0032259//methylation;GO:0009451//RNA modification;GO:0006400//tRNA modification;GO:00315…
NCU01894	139.31	176.513	70.896	36.713	0.191935	0.155416	-1.41132	1.12e-41	-2.62923	1.71e-125	-0.981258	1.67e-22	NA	XP_965525.1|9.7e-199|hypothetical protein NCU01894 [Neurospora crassa OR74A]	GO:0044249//cellular biosynthetic process;GO:0009058//biosynthetic process;GO:0044271//cellular nitrogen compound biosynthetic process;GO:0044237//cellular metabolic process;GO:0019538//protein metabolic process;GO:0140053//mitochondrial gene expression;GO:0071704//organic substance metabolic process;GO:1901564//organonitrogen compound metabolic process;GO:0044267//cellular protein metabolic proc…
NCU05888	1.64	0.706	190.21	92.88	-1.43504	0.000981309	7.01154	0	7.41834	0	-0.980567	4.25e-41	K20989//urea-proton symporter;K05349//beta-glucosidase [EC:3.2.1.21]+ko00999//Biosynthesis of various plant secondary metabolites+ko01100//Metabolic pathways+ko00500//Starch and sucrose metabolism+ko01110//Biosynthesis of secondary metabolites+ko00460//Cyanoamino acid metabolism;K20989//urea-proton symporter;K00344//NADPH:quinone reductase [EC:1.6.5.5]	KHE83126.1|1.6e-282|Nitrilotriacetate monooxygenase component A/pristinamycin IIA synthase subunit A [Neurospora crassa]	GO:0016021//integral component of membrane;GO:0031224//intrinsic component of membrane;GO:0110165//cellular anatomical entity;GO:0016020//membrane;GO:0050660//flavin adenine dinucleotide binding;GO:0097159//organic cyclic compound binding;GO:0005488//binding;GO:0016705//oxidoreductase activity, acting on paired donors, with incorporation or reduction of molecular oxygen;GO:0050661//NADP binding;G…
NCU09092	12.146	8.396	9.86	5.1	-0.686912	0.000475943	-0.74284	1.34e-08	-1.08182	4.93e-08	-0.980288	2.57e-11	NA	XP_964909.1|5.1e-285|hypothetical protein NCU09092 [Neurospora crassa OR74A]	NA
NCU05122	1.083	5.306	3826.79	1915.93	1.96398	0.00362424	11.194	6.34e-168	8.2112	2.06e-22	-0.979804	0.047653	K12580//CCR4-NOT transcription complex subunit 3+ko03018//RNA degradation	XP_957108.1|1.2e-64|hypothetical protein NCU05122 [Neurospora crassa OR74A]	NA
NCU01963	13.49	6.74	12.26	6.366	-1.15451	1.67e-25	-0.579068	6.56e-08	-0.441385	0.00149547	-0.973171	6.63e-16	K03352//anaphase-promoting complex subunit 5+ko04120//Ubiquitin mediated proteolysis+ko04113//Meiosis - yeast+ko04111//Cell cycle - yeast	XP_964327.2|0.0e+00|anaphase-promoting complex subunit Apc5 [Neurospora crassa OR74A]	GO:1901990//regulation of mitotic cell cycle phase transition;GO:0033043//regulation of organelle organization;GO:0051983//regulation of chromosome segregation;GO:0006464//cellular protein modification process;GO:1901987//regulation of cell cycle phase transition;GO:0019941//modification-dependent protein catabolic process;GO:0030071//regulation of mitotic metaphase/anaphase transition;GO:0044265…
NCU12100	73.016	57.51	71.826	38.443	-0.516747	0.0211092	-0.458103	0.0150592	-0.955866	2.91e-05	-0.969573	2.31e-06	K18177//cytochrome c oxidase assembly factor 4	XP_011395048.1|6.6e-44|hypothetical protein NCU12100 [Neurospora crassa OR74A]	GO:0043933//protein-containing complex organization;GO:0022607//cellular component assembly;GO:0033108//mitochondrial respiratory chain complex assembly;GO:0016043//cellular component organization;GO:0033617//mitochondrial cytochrome c oxidase assembly;GO:0009987//cellular process;GO:0071840//cellular component organization or biogenesis;GO:0006996//organelle organization;GO:0008535//respiratory …
NCU04575	3.476	6.593	26.76	13.993	0.768799	0.000802006	2.50128	1.03e-49	0.724117	7.79e-07	-0.963477	3.13e-14	K12562//amphiphysin+ko04144//Endocytosis;K19851//flocculation protein FLO11+ko04011//MAPK signaling pathway - yeast	XP_958674.1|0.0e+00|3-chlorobenzoate-3,4-dioxygenase reductase subunit [Neurospora crassa OR74A]	GO:1901363//heterocyclic compound binding;GO:0070279//vitamin B6 binding;GO:0097159//organic cyclic compound binding;GO:0051213//dioxygenase activity;GO:0051536//iron-sulfur cluster binding;GO:0036094//small molecule binding;GO:0051540//metal cluster binding;GO:0043169//cation binding;GO:0043168//anion binding;GO:0003824//catalytic activity;GO:0046914//transition metal ion binding;GO:0043167//ion…
NCU07795	29.446	27.77	8.07	4.236	-0.234502	0.226636	-2.30425	2.29e-58	-3.07887	1.81e-64	-0.963183	1.5e-06	K17967//mitochondrial fusion and transport protein UGO1;K11294//nucleolin	XP_958086.1|1.3e-185|DUF1665 domain-containing protein [Neurospora crassa OR74A]	GO:0006807//nitrogen compound metabolic process;GO:0034660//ncRNA metabolic process;GO:0000470//maturation of LSU-rRNA;GO:0043170//macromolecule metabolic process;GO:0071704//organic substance metabolic process;GO:0044238//primary metabolic process;GO:0034641//cellular nitrogen compound metabolic process;GO:0006396//RNA processing;GO:0008152//metabolic process;GO:0034470//ncRNA processing;GO:0022…
NCU04576	1.523	1.733	5.476	2.866	0.0353439	0.932011	1.40559	1.63e-14	0.365071	0.166235	-0.961952	1.24e-08	K20457//dihydrofolate synthase [EC:6.3.2.12]+ko01240//Biosynthesis of cofactors+ko01100//Metabolic pathways+ko00790//Folate biosynthesis	XP_958675.2|0.0e+00|hypothetical protein NCU04576 [Neurospora crassa OR74A]	NA
NCU00106	82.85	78.816	33.323	17.483	-0.222973	0.0982588	-1.75277	3.97e-64	-2.53545	1.12e-104	-0.960905	3.8e-18	K00931//glutamate 5-kinase [EC:2.7.2.11]+ko00330//Arginine and proline metabolism+ko01100//Metabolic pathways+ko01230//Biosynthesis of amino acids+ko01110//Biosynthesis of secondary metabolites+ko00332//Carbapenem biosynthesis	XP_957230.2|9.7e-265|glutamate 5-kinase [Neurospora crassa OR74A]	GO:0009987//cellular process;GO:0006082//organic acid metabolic process;GO:0043436//oxoacid metabolic process;GO:0008652//cellular amino acid biosynthetic process;GO:0006561//proline biosynthetic process;GO:1901566//organonitrogen compound biosynthetic process;GO:0071704//organic substance metabolic process;GO:0009084//glutamine family amino acid biosynthetic process;GO:0006520//cellular amino ac…
NCU07726	60.68	54.39	20.526	10.846	-0.311086	0.112953	-2.00398	4.26e-52	-2.69715	3.65e-55	-0.95718	4.53e-10	K15262//protein BCP1	XP_961976.1|1.9e-163|bcp-1 [Neurospora crassa OR74A]	GO:0015031//protein transport;GO:0045184//establishment of protein localization;GO:0051234//establishment of localization;GO:0008104//protein localization;GO:0033036//macromolecule localization;GO:0071702//organic substance transport;GO:0006810//transport;GO:0071705//nitrogen compound transport;GO:0051179//localization;GO:0005622//intracellular anatomical structure;GO:0043226//organelle;GO:000573…
NCU06553	23.756	22.11	13.243	6.986	-0.249938	0.290907	-1.28196	1.09e-07	-2.03409	1.59e-26	-0.955856	0.000418635	K03845//alpha-1,3-mannosyltransferase [EC:2.4.1.258]+ko01100//Metabolic pathways+ko00513//Various types of N-glycan biosynthesis+ko00510//N-Glycan biosynthesis;K15025//probable RNA-binding protein EIF1AD	XP_962259.1|1.3e-87|dolichyl-P-Man:Man(5)GlcNAc(2)-PP-dolichyl mannosyltransferase [Neurospora crassa OR74A]	GO:0044249//cellular biosynthetic process;GO:0006464//cellular protein modification process;GO:0009100//glycoprotein metabolic process;GO:0044237//cellular metabolic process;GO:1901137//carbohydrate derivative biosynthetic process;GO:0006807//nitrogen compound metabolic process;GO:0043412//macromolecule modification;GO:0009059//macromolecule biosynthetic process;GO:0019538//protein metabolic proc…
NCU05264	57.943	63.04	257.373	136.026	-0.0337444	0.90828	1.70879	1.08e-54	0.744192	0.000106012	-0.952485	3.21e-16	K18551//pyrimidine and pyridine-specific 5'-nucleotidase [EC:3.1.3.-]+ko01100//Metabolic pathways+ko00760//Nicotinate and nicotinamide metabolism	XP_961829.1|1.9e-141|pyrimidine 5'-nucleotidase [Neurospora crassa OR74A]	GO:0046700//heterocycle catabolic process;GO:0006725//cellular aromatic compound metabolic process;GO:1901360//organic cyclic compound metabolic process;GO:0009112//nucleobase metabolic process;GO:0071704//organic substance metabolic process;GO:0034641//cellular nitrogen compound metabolic process;GO:0044248//cellular catabolic process;GO:0072527//pyrimidine-containing compound metabolic process;…
NCU05591	6.993	2.57	44.916	23.65	-1.59549	6.62e-37	2.24313	1.53e-127	2.84252	7.22e-101	-0.95148	2.46e-20	K08711//ATP-binding cassette, subfamily G (WHITE), member 2, PDR+ko02010//ABC transporters	KAA8635631.1|0.0e+00|hypothetical protein SMACR_03304 [Sordaria macrospora]	GO:0110165//cellular anatomical entity;GO:0016020//membrane;GO:0016021//integral component of membrane;GO:0031224//intrinsic component of membrane;GO:0022857//transmembrane transporter activity;GO:0005215//transporter activity;GO:0097159//organic cyclic compound binding;GO:0015399//primary active transmembrane transporter activity;GO:0035639//purine ribonucleoside triphosphate binding;GO:0022804/…
NCU08117	2.07	4.816	21.37	11.293	1.06754	1.39e-06	2.9278	2.72e-73	0.86678	9.99e-09	-0.948984	4.78e-16	K01739//cystathionine gamma-synthase [EC:2.5.1.48]+ko00920//Sulfur metabolism+ko01100//Metabolic pathways+ko01230//Biosynthesis of amino acids+ko00450//Selenocompound metabolism+ko01110//Biosynthesis of secondary metabolites+ko00270//Cysteine and methionine metabolism	XP_963876.1|0.0e+00|hypothetical protein NCU08117 [Neurospora crassa OR74A]	GO:0043436//oxoacid metabolic process;GO:0006082//organic acid metabolic process;GO:0019346//transsulfuration;GO:0044238//primary metabolic process;GO:0071704//organic substance metabolic process;GO:0009987//cellular process;GO:0008152//metabolic process;GO:0006807//nitrogen compound metabolic process;GO:0009069//serine family amino acid metabolic process;GO:0044281//small molecule metabolic proc…
NCU00115	62.17	65.666	44.35	23.636	-0.0751574	0.654899	-0.925663	4.72e-22	-1.83898	3.31e-28	-0.943704	1.56e-11	K01867//tryptophanyl-tRNA synthetase [EC:6.1.1.2]+ko00970//Aminoacyl-tRNA biosynthesis;K02946//small subunit ribosomal protein S10+ko03010//Ribosome	XP_957239.1|3.2e-111|rRNA-processing protein FCF2 [Neurospora crassa OR74A]	GO:0110165//cellular anatomical entity;GO:0043227//membrane-bounded organelle;GO:0043226//organelle;GO:0043229//intracellular organelle;GO:0005622//intracellular anatomical structure;GO:0043231//intracellular membrane-bounded organelle;GO:0005634//nucleus;
NCU01808	1419.51	1352.86	747.036	398.083	-0.222829	0.105024	-1.36486	2.59e-84	-2.13081	2.08e-73	-0.943193	1.78e-46	K08738//cytochrome c+ko01100//Metabolic pathways+ko00190//Oxidative phosphorylation	XP_009852185.1|3.4e-57|cytochrome c [Neurospora tetrasperma FGSC 2508]	GO:0008152//metabolic process;GO:0046034//ATP metabolic process;GO:0015980//energy derivation by oxidation of organic compounds;GO:0022900//electron transport chain;GO:0042775//mitochondrial ATP synthesis coupled electron transport;GO:0006091//generation of precursor metabolites and energy;GO:0044237//cellular metabolic process;GO:0009987//cellular process;GO:0006122//mitochondrial electron trans…
NCU06441	110.26	85.723	54.26	28.863	-0.516885	1.05e-08	-1.46541	7.76e-64	-1.93283	1.89e-76	-0.939448	5.12e-23	K21618//(R)-2-hydroxyglutarate---pyruvate transhydrogenase [EC:1.1.99.40]+ko01100//Metabolic pathways+ko00620//Pyruvate metabolism	XP_009850601.1|0.0e+00|D-lactate dehydrogenase 2 mitochondrial precursor [Neurospora tetrasperma FGSC 2508]	GO:0005488//binding;GO:0043167//ion binding;GO:0003824//catalytic activity;GO:0071949//FAD binding;GO:0050660//flavin adenine dinucleotide binding;GO:0000166//nucleotide binding;GO:0016491//oxidoreductase activity;GO:0043168//anion binding;GO:0097159//organic cyclic compound binding;GO:1901265//nucleoside phosphate binding;GO:1901363//heterocyclic compound binding;GO:0036094//small molecule bindi…
NCU03018	26.71	27.356	8.37	4.456	-0.113153	0.616246	-2.11219	9.11e-53	-2.98334	8.44e-75	-0.93871	8.64e-09	K14553//U3 small nucleolar RNA-associated protein 18+ko03008//Ribosome biogenesis in eukaryotes	KHE89199.1|0.0e+00|WD40 repeat-like protein [Neurospora crassa]	GO:0043229//intracellular organelle;GO:0030686//90S preribosome;GO:0032040//small-subunit processome;GO:0043227//membrane-bounded organelle;GO:0043232//intracellular non-membrane-bounded organelle;GO:0031974//membrane-enclosed lumen;GO:0110165//cellular anatomical entity;GO:0043231//intracellular membrane-bounded organelle;GO:1990904//ribonucleoprotein complex;GO:0031981//nuclear lumen;GO:0043226…
NCU05226	47.09	41.18	27.543	14.713	-0.345397	0.00010453	-1.21364	2.11e-35	-1.84699	4.58e-80	-0.934075	1.55e-18	K11541//carbamoyl-phosphate synthase / aspartate carbamoyltransferase [EC:6.3.5.5 2.1.3.2]+ko00250//Alanine, aspartate and glutamate metabolism+ko01240//Biosynthesis of cofactors+ko01100//Metabolic pathways+ko00240//Pyrimidine metabolism;K06158//ATP-binding cassette, subfamily F, member 3	XP_961886.1|0.0e+00|ABC transporter [Neurospora crassa OR74A]	GO:0097367//carbohydrate derivative binding;GO:0005488//binding;GO:0043167//ion binding;GO:1901363//heterocyclic compound binding;GO:0000166//nucleotide binding;GO:0035639//purine ribonucleoside triphosphate binding;GO:0032559//adenyl ribonucleotide binding;GO:0003824//catalytic activity;GO:1901265//nucleoside phosphate binding;GO:0030554//adenyl nucleotide binding;GO:0017076//purine nucleotide b…
NCU03950	37.3	19.86	50.596	27.076	-1.07116	3.99e-06	-0.00343826	0.984344	0.094741	0.754047	-0.932843	0.00442225	K06653//CDK inhibitor PHO81+ko04111//Cell cycle - yeast	XP_957589.2|3.0e-295|hypothetical protein NCU03950 [Neurospora crassa OR74A]	GO:0006793//phosphorus metabolic process;GO:0044248//cellular catabolic process;GO:0016237//lysosomal microautophagy;GO:0097576//vacuole fusion;GO:0051649//establishment of localization in cell;GO:0071704//organic substance metabolic process;GO:0006810//transport;GO:0007033//vacuole organization;GO:0006996//organelle organization;GO:0051179//localization;GO:0006082//organic acid metabolic process…
NCU09910	3.866	5.033	45.46	24.196	0.231908	0.292553	3.09207	1.87e-158	1.88419	1.96e-46	-0.932728	6.61e-25	K01230//mannosyl-oligosaccharide alpha-1,2-mannosidase [EC:3.2.1.113]+ko04141//Protein processing in endoplasmic reticulum+ko01100//Metabolic pathways+ko00513//Various types of N-glycan biosynthesis+ko00510//N-Glycan biosynthesis;K19327//anoctamin-10;K01869//leucyl-tRNA synthetase [EC:6.1.1.4]+ko00970//Aminoacyl-tRNA biosynthesis;K24767//ASTRA-associated protein 1;K12349//neutral ceramidase [EC:3…	XP_958309.2|0.0e+00|hypothetical protein NCU09910 [Neurospora crassa OR74A]	NA
NCU03147	103.083	73.843	73.916	40.04	-0.638659	7.05e-09	-0.914581	2.06e-16	-1.2485	5.12e-26	-0.928207	1.04e-14	K10848//DNA excision repair protein ERCC-4 [EC:3.1.-.-]+ko03420//Nucleotide excision repair	XP_964196.1|8.1e-66|assembly factor cbp-4 [Neurospora crassa OR74A]	GO:0043933//protein-containing complex organization;GO:0022607//cellular component assembly;GO:0033108//mitochondrial respiratory chain complex assembly;GO:0007005//mitochondrion organization;GO:0071840//cellular component organization or biogenesis;GO:0034551//mitochondrial respiratory chain complex III assembly;GO:0065003//protein-containing complex assembly;GO:0016043//cellular component organ…
NCU05007	14.66	18.406	35.686	19.14	0.177138	0.229873	0.84401	5.78e-14	-0.303637	0.000940697	-0.926689	1.62e-24	K14404//cleavage and polyadenylation specificity factor subunit 4+ko03015//mRNA surveillance pathway	XP_955934.1|0.0e+00|spindle poison sensitivity protein Scp3 [Neurospora crassa OR74A]	GO:0044260//cellular macromolecule metabolic process;GO:0019538//protein metabolic process;GO:0008152//metabolic process;GO:0006807//nitrogen compound metabolic process;GO:0043412//macromolecule modification;GO:1901564//organonitrogen compound metabolic process;GO:0044237//cellular metabolic process;GO:0036211//protein modification process;GO:0070647//protein modification by small protein conjuga…
NCU09073	15.733	9.34	11.54	6.23	-0.907009	4.52e-08	-0.886975	1.36e-10	-0.949175	1.71e-07	-0.925252	1.01e-08	K06867//uncharacterized protein;K22909//zinc finger CCCH domain-containing protein 13	XP_964890.1|4.4e-211|hypothetical protein NCU09073 [Neurospora crassa OR74A]	NA
NCU09380	54.25	54.176	19.483	10.466	-0.150824	0.320024	-1.91588	1.59e-51	-2.73538	2.68e-113	-0.924923	8.56e-12	K14844//pumilio homology domain family member 6	XP_963826.1|0.0e+00|pumilio domain-containing protein [Neurospora crassa OR74A]	GO:0009889//regulation of biosynthetic process;GO:0060255//regulation of macromolecule metabolic process;GO:0080090//regulation of primary metabolic process;GO:2000112//regulation of cellular macromolecule biosynthetic process;GO:0031323//regulation of cellular metabolic process;GO:0065007//biological regulation;GO:0031326//regulation of cellular biosynthetic process;GO:0010468//regulation of gen…
NCU03808	13.95	14.253	5.186	2.786	-0.116817	0.515732	-1.86585	4.71e-26	-2.71773	3.84e-91	-0.923691	4.75e-06	K14780//ATP-dependent RNA helicase DHX37/DHR1 [EC:3.6.4.13]	XP_961197.1|0.0e+00|pre-mRNA-splicing factor ATP-dependent RNA helicase PRP16 [Neurospora crassa OR74A]	GO:0022613//ribonucleoprotein complex biogenesis;GO:0006139//nucleobase-containing compound metabolic process;GO:0034470//ncRNA processing;GO:0006725//cellular aromatic compound metabolic process;GO:0044237//cellular metabolic process;GO:0030490//maturation of SSU-rRNA;GO:0000462//maturation of SSU-rRNA from tricistronic rRNA transcript (SSU-rRNA, 5.8S rRNA, LSU-rRNA);GO:0044238//primary metaboli…
NCU16667	3.16	2.08	5.943	3.306	-0.773515	9.78e-05	0.437851	0.00282461	0.244262	0.221481	-0.921532	1.19e-11	K09241//transcriptional regulatory protein GAL4;K11238//cytokinesis protein+ko04011//MAPK signaling pathway - yeast;K23612//neural Wiskott-Aldrich syndrome protein+ko04144//Endocytosis;K05283//glucosaminylphosphatidylinositol acyltransferase [EC:2.3.-.-]+ko01100//Metabolic pathways+ko00563//Glycosylphosphatidylinositol (GPI)-anchor biosynthesis;K09241//transcriptional regulatory protein GAL4	XP_011394046.1|0.0e+00|hypothetical protein NCU16667 [Neurospora crassa OR74A]	GO:1901576//organic substance biosynthetic process;GO:0044238//primary metabolic process;GO:0006807//nitrogen compound metabolic process;GO:0034641//cellular nitrogen compound metabolic process;GO:0016070//RNA metabolic process;GO:0044271//cellular nitrogen compound biosynthetic process;GO:0032774//RNA biosynthetic process;GO:0010467//gene expression;GO:0009058//biosynthetic process;GO:0044249//c…
NCU03396	180.623	183.09	66.743	36.033	-0.129515	0.36511	-1.87467	9.14e-84	-2.7096	1.29e-127	-0.918978	3.94e-22	K14565//nucleolar protein 58+ko03008//Ribosome biogenesis in eukaryotes	XP_956843.1|0.0e+00|nucleolar protein nop-58 [Neurospora crassa OR74A]	GO:0009987//cellular process;GO:0042274//ribosomal small subunit biogenesis;GO:0006364//rRNA processing;GO:0034660//ncRNA metabolic process;GO:0034471//ncRNA 5'-end processing;GO:0000480//endonucleolytic cleavage in 5'-ETS of tricistronic rRNA transcript (SSU-rRNA, 5.8S rRNA, LSU-rRNA);GO:0000469//cleavage involved in rRNA processing;GO:0000460//maturation of 5.8S rRNA;GO:0051641//cellular locali…
NCU02274	731.113	963.87	222.286	120.046	0.248948	0.0261086	-2.15614	7.31e-65	-3.36909	6.54e-251	-0.91892	1.86e-13	K00600//glycine hydroxymethyltransferase [EC:2.1.2.1]+ko01240//Biosynthesis of cofactors+ko00680//Methane metabolism+ko00670//One carbon pool by folate+ko01100//Metabolic pathways+ko01230//Biosynthesis of amino acids+ko01110//Biosynthesis of secondary metabolites+ko00460//Cyanoamino acid metabolism+ko00260//Glycine, serine and threonine metabolism+ko01200//Carbon metabolism+ko00630//Glyoxylate an…	XP_959918.1|5.1e-276|serine hydroxymethyltransferase [Neurospora crassa OR74A]	GO:0071704//organic substance metabolic process;GO:1901360//organic cyclic compound metabolic process;GO:0008652//cellular amino acid biosynthetic process;GO:1901576//organic substance biosynthetic process;GO:0035999//tetrahydrofolate interconversion;GO:0006760//folic acid-containing compound metabolic process;GO:1901565//organonitrogen compound catabolic process;GO:0016053//organic acid biosynth…
NCU05886	0.04	0.036	122.483	66.443	-0.149971	0.976848	11.5064	2.23e-28	10.7446	6.35e-25	-0.915826	2.21e-27	K01183//chitinase [EC:3.2.1.14]+ko00520//Amino sugar and nucleotide sugar metabolism+ko01100//Metabolic pathways;K19849//signaling mucin MSB2+ko04011//MAPK signaling pathway - yeast	XP_959877.2|2.5e-283|DUF895 domain membrane protein [Neurospora crassa OR74A]	GO:0016020//membrane;GO:0016021//integral component of membrane;GO:0110165//cellular anatomical entity;GO:0031224//intrinsic component of membrane;GO:0005215//transporter activity;GO:0022857//transmembrane transporter activity;
NCU01271	137.636	197.473	104.023	56.323	0.373631	0.00407809	-0.840223	5.68e-11	-2.17218	4.45e-138	-0.914051	3.31e-17	K01581//ornithine decarboxylase [EC:4.1.1.17]+ko00330//Arginine and proline metabolism+ko01100//Metabolic pathways+ko01110//Biosynthesis of secondary metabolites+ko00480//Glutathione metabolism	XP_960749.1|4.1e-282|ornithine decarboxylase [Neurospora crassa OR74A]	GO:0006591//ornithine metabolic process;GO:1901564//organonitrogen compound metabolic process;GO:0009309//amine biosynthetic process;GO:0006082//organic acid metabolic process;GO:0034641//cellular nitrogen compound metabolic process;GO:0006807//nitrogen compound metabolic process;GO:0044281//small molecule metabolic process;GO:0044238//primary metabolic process;GO:0006520//cellular amino acid met…
NCU04887	3.47	2.893	18.773	10.183	-0.417155	0.183606	1.9959	8.48e-46	1.45964	1.02e-12	-0.911821	9.36e-17	K05535//alpha 1,2-mannosyltransferase [EC:2.4.1.-]+ko01100//Metabolic pathways+ko00513//Various types of N-glycan biosynthesis	XP_958396.1|0.0e+00|hypothetical protein NCU04887 [Neurospora crassa OR74A]	GO:0010383//cell wall polysaccharide metabolic process;GO:1901135//carbohydrate derivative metabolic process;GO:0097502//mannosylation;GO:0070592//cell wall polysaccharide biosynthetic process;GO:0044237//cellular metabolic process;GO:0009100//glycoprotein metabolic process;GO:1901576//organic substance biosynthetic process;GO:0009058//biosynthetic process;GO:1901566//organonitrogen compound bios…
NCU03197	21.56	22.463	34.43	18.643	-0.0884963	0.645835	0.236273	0.0286985	-0.631009	3.75e-06	-0.90988	2.66e-22	K22008//serine/threonine-protein kinase Psk1 [EC:2.7.11.1];K22008//serine/threonine-protein kinase Psk1 [EC:2.7.11.1]	XP_011393107.1|2.0e-302|serine/threonine-protein kinase psk1, variant [Neurospora crassa OR74A]	GO:0007154//cell communication;GO:0044238//primary metabolic process;GO:0006796//phosphate-containing compound metabolic process;GO:0071704//organic substance metabolic process;GO:0050794//regulation of cellular process;GO:0018105//peptidyl-serine phosphorylation;GO:0008152//metabolic process;GO:0006807//nitrogen compound metabolic process;GO:0044260//cellular macromolecule metabolic process;GO:0…
NCU09930	20.246	15.563	7.463	4.056	-0.530285	0.000554437	-1.87932	3.07e-56	-2.30436	9.48e-42	-0.909477	2.24e-08	K13941//2-amino-4-hydroxy-6-hydroxymethyldihydropteridine diphosphokinase / dihydropteroate synthase [EC:2.7.6.3 2.5.1.15]+ko01240//Biosynthesis of cofactors+ko01100//Metabolic pathways+ko00790//Folate biosynthesis	XP_957887.3|0.0e+00|folic acid synthesis protein [Neurospora crassa OR74A]	GO:1901564//organonitrogen compound metabolic process;GO:0044249//cellular biosynthetic process;GO:0046655//folic acid metabolic process;GO:0043648//dicarboxylic acid metabolic process;GO:0042398//cellular modified amino acid biosynthetic process;GO:0043436//oxoacid metabolic process;GO:0042364//water-soluble vitamin biosynthetic process;GO:0046653//tetrahydrofolate metabolic process;GO:0044281//…
NCU12021	6.623	4.16	14.91	8.13	-0.830771	0.000875432	0.729271	8.46e-05	0.604857	0.0068632	-0.908607	1.27e-07	NA	KHE82515.1|1.0e-196|hypothetical protein GE21DRAFT_1213305 [Neurospora crassa]	GO:0110165//cellular anatomical entity;GO:0016021//integral component of membrane;GO:0016020//membrane;GO:0031224//intrinsic component of membrane;
NCU09896	345.696	251.21	232.86	127.233	-0.615211	0.000858393	-1.00974	6.32e-38	-1.3481	4.44e-14	-0.908077	1.75e-22	K00860//adenylylsulfate kinase [EC:2.7.1.25]+ko00920//Sulfur metabolism+ko00230//Purine metabolism+ko01100//Metabolic pathways;K13811//3'-phosphoadenosine 5'-phosphosulfate synthase [EC:2.7.7.4 2.7.1.25]+ko00920//Sulfur metabolism+ko00230//Purine metabolism+ko01100//Metabolic pathways+ko00450//Selenocompound metabolism+ko01110//Biosynthesis of secondary metabolites+ko00261//Monobactam biosynthesis	XP_958621.1|3.9e-114|adenylyl-sulfate kinase [Neurospora crassa OR74A]	GO:0071704//organic substance metabolic process;GO:0044272//sulfur compound biosynthetic process;GO:0044281//small molecule metabolic process;GO:0044249//cellular biosynthetic process;GO:1901564//organonitrogen compound metabolic process;GO:0044237//cellular metabolic process;GO:0009058//biosynthetic process;GO:0006790//sulfur compound metabolic process;GO:0070813//hydrogen sulfide metabolic proc…
NCU08287	196.533	208.26	55.37	30.103	-0.0657315	0.600889	-2.26804	3.2e-77	-3.15307	3.99e-175	-0.905278	4.23e-12	K11541//carbamoyl-phosphate synthase / aspartate carbamoyltransferase [EC:6.3.5.5 2.1.3.2]+ko00250//Alanine, aspartate and glutamate metabolism+ko01240//Biosynthesis of cofactors+ko01100//Metabolic pathways+ko00240//Pyrimidine metabolism	XP_961813.1|0.0e+00|pyrABCN [Neurospora crassa OR74A]	GO:0006139//nucleobase-containing compound metabolic process;GO:0009129//pyrimidine nucleoside monophosphate metabolic process;GO:0031323//regulation of cellular metabolic process;GO:0009199//ribonucleoside triphosphate metabolic process;GO:1901362//organic cyclic compound biosynthetic process;GO:0009220//pyrimidine ribonucleotide biosynthetic process;GO:0009124//nucleoside monophosphate biosynth…
NCU04280	40.72	56.46	21.186	11.556	0.322139	0.00673267	-1.38176	4.12e-27	-2.64888	9.88e-149	-0.900497	7.29e-12	K17450//homoaconitase [EC:4.2.1.-]+ko00300//Lysine biosynthesis+ko01100//Metabolic pathways+ko01230//Biosynthesis of amino acids+ko01110//Biosynthesis of secondary metabolites+ko01210//2-Oxocarboxylic acid metabolism;K17450//homoaconitase [EC:4.2.1.-]+ko00300//Lysine biosynthesis+ko01100//Metabolic pathways+ko01230//Biosynthesis of amino acids+ko01110//Biosynthesis of secondary metabolites+ko0121…	XP_961070.1|0.0e+00|aconitate hydratase [Neurospora crassa OR74A]	GO:0008152//metabolic process;GO:0045333//cellular respiration;GO:0009987//cellular process;GO:0006091//generation of precursor metabolites and energy;GO:0044238//primary metabolic process;GO:0009060//aerobic respiration;GO:0044237//cellular metabolic process;GO:0015980//energy derivation by oxidation of organic compounds;GO:0006099//tricarboxylic acid cycle;GO:0043229//intracellular organelle;GO…
NCU00404	55.58	58.166	24.533	13.466	-0.0821966	0.668974	-1.61592	3.07e-43	-2.47737	1.04e-82	-0.89853	8.47e-14	K14846//ribosome production factor 1	KXX74950.1|3.1e-190|Ribosome production factor 1 [Madurella mycetomatis]	GO:0071840//cellular component organization or biogenesis;GO:0016070//RNA metabolic process;GO:0042254//ribosome biogenesis;GO:0006139//nucleobase-containing compound metabolic process;GO:0016072//rRNA metabolic process;GO:0044085//cellular component biogenesis;GO:0043170//macromolecule metabolic process;GO:0006396//RNA processing;GO:0046483//heterocycle metabolic process;GO:0009987//cellular pro…
NCU01070	19.63	20.266	113.383	62.39	-0.11391	0.609642	2.07914	8.38e-57	1.2531	4.5e-19	-0.895809	6.9e-14	K01056//peptidyl-tRNA hydrolase, PTH1 family [EC:3.1.1.29];K01056//peptidyl-tRNA hydrolase, PTH1 family [EC:3.1.1.29]	KHE88310.1|3.3e-125|peptidyl-tRNA hydrolase [Neurospora crassa]	GO:0016787//hydrolase activity;GO:0140101//catalytic activity, acting on a tRNA;GO:0016788//hydrolase activity, acting on ester bonds;GO:0003824//catalytic activity;GO:0004045//aminoacyl-tRNA hydrolase activity;GO:0140098//catalytic activity, acting on RNA;GO:0052689//carboxylic ester hydrolase activity;GO:0140640//catalytic activity, acting on a nucleic acid;
NCU04409	31.003	32.993	98.75	54.333	-0.0628925	0.737528	1.23109	5.96e-31	0.356567	0.0496903	-0.892227	9.18e-11	K14530//ribonucleases P/MRP protein subunit RPP40 [EC:3.1.26.5]+ko03008//Ribosome biogenesis in eukaryotes;K06867//uncharacterized protein	CAF06038.1|9.9e-114|conserved hypothetical protein [Neurospora crassa]	GO:0008033//tRNA processing;GO:0001682//tRNA 5'-leader removal;GO:0034660//ncRNA metabolic process;GO:0006807//nitrogen compound metabolic process;GO:0046483//heterocycle metabolic process;GO:1905267//endonucleolytic cleavage involved in tRNA processing;GO:0043170//macromolecule metabolic process;GO:0042274//ribosomal small subunit biogenesis;GO:0090304//nucleic acid metabolic process;GO:0071840/…
NCU05420	84.566	85.383	46.373	25.313	-0.137059	0.503503	-1.30425	2.28e-49	-2.1016	2.1e-42	-0.888718	1.68e-20	K01736//chorismate synthase [EC:4.2.3.5]+ko01100//Metabolic pathways+ko01230//Biosynthesis of amino acids+ko01110//Biosynthesis of secondary metabolites+ko00400//Phenylalanine, tyrosine and tryptophan biosynthesis;K01736//chorismate synthase [EC:4.2.3.5]+ko01100//Metabolic pathways+ko01230//Biosynthesis of amino acids+ko01110//Biosynthesis of secondary metabolites+ko00400//Phenylalanine, tyrosine…	XP_963243.1|2.3e-249|chorismate synthase [Neurospora crassa OR74A]	GO:0046394//carboxylic acid biosynthetic process;GO:0044283//small molecule biosynthetic process;GO:0044249//cellular biosynthetic process;GO:1901566//organonitrogen compound biosynthetic process;GO:0009072//aromatic amino acid family metabolic process;GO:0016053//organic acid biosynthetic process;GO:0006725//cellular aromatic compound metabolic process;GO:0008652//cellular amino acid biosyntheti…
NCU10501	0.913	1.606	13.85	7.653	0.663591	0.00528546	3.48686	4e-77	1.89164	8.43e-28	-0.887364	1.34e-07	NA	XP_001728056.1|1.8e-198|hypothetical protein NCU10501 [Neurospora crassa OR74A]	GO:0043227//membrane-bounded organelle;GO:0005634//nucleus;GO:0005622//intracellular anatomical structure;GO:0043231//intracellular membrane-bounded organelle;GO:0043229//intracellular organelle;GO:0043226//organelle;GO:0110165//cellular anatomical entity;GO:0003700//DNA-binding transcription factor activity;GO:0003824//catalytic activity;GO:0046872//metal ion binding;GO:0043167//ion binding;GO:0…
NCU06513	1.12	0.55	5.33	2.943	-1.17696	0.020513	1.80657	1.93e-12	2.04847	1.47e-09	-0.887221	6.45e-06	K05857//phosphatidylinositol phospholipase C, delta [EC:3.1.4.11]+ko01100//Metabolic pathways+ko04070//Phosphatidylinositol signaling system+ko00562//Inositol phosphate metabolism;K19845//GTPase-activating protein SAC7+ko04011//MAPK signaling pathway - yeast;K04513//Ras homolog gene family, member A+ko04011//MAPK signaling pathway - yeast+ko04144//Endocytosis	XP_961724.1|1.7e-213|hypothetical protein NCU06513 [Neurospora crassa OR74A]	GO:0016021//integral component of membrane;GO:0016020//membrane;GO:0031224//intrinsic component of membrane;GO:0110165//cellular anatomical entity;
NCU09489	10.4	32.77	10.636	5.913	1.50863	6.23e-12	-0.397358	0.115601	-2.83313	7.03e-43	-0.883337	0.000365901	K15634//2,3-bisphosphoglycerate-dependent phosphoglycerate mutase [EC:5.4.2.11]+ko00010//Glycolysis / Gluconeogenesis+ko00680//Methane metabolism+ko01100//Metabolic pathways+ko01230//Biosynthesis of amino acids+ko01110//Biosynthesis of secondary metabolites+ko00260//Glycine, serine and threonine metabolism+ko01200//Carbon metabolism	XP_963213.1|8.2e-149|phosphoglycerate mutase [Neurospora crassa OR74A]	GO:0006003//fructose 2,6-bisphosphate metabolic process;GO:0010941//regulation of cell death;GO:0034248//regulation of cellular amide metabolic process;GO:0009893//positive regulation of metabolic process;GO:1900542//regulation of purine nucleotide metabolic process;GO:0060548//negative regulation of cell death;GO:0080134//regulation of response to stress;GO:0009895//negative regulation of catabo…
NCU00501	23.813	29.236	12.553	6.946	0.147634	0.343298	-1.36092	8.04e-28	-2.43599	2.19e-110	-0.883098	1.34e-12	K14771//U3 small nucleolar RNA-associated protein 19	XP_964305.1|0.0e+00|nucleolar complex protein 4 [Neurospora crassa OR74A]	GO:0042254//ribosome biogenesis;GO:0044085//cellular component biogenesis;GO:0022613//ribonucleoprotein complex biogenesis;GO:0009987//cellular process;GO:0071840//cellular component organization or biogenesis;GO:0043231//intracellular membrane-bounded organelle;GO:0043226//organelle;GO:0043232//intracellular non-membrane-bounded organelle;GO:0030689//Noc complex;GO:0005622//intracellular anatomi…
NCU03608	906.543	1080.16	344.973	191.553	0.101786	0.580919	-1.83402	1.78e-106	-2.86126	2.73e-109	-0.879245	8.94e-32	K00053//ketol-acid reductoisomerase [EC:1.1.1.86]+ko00290//Valine, leucine and isoleucine biosynthesis+ko00770//Pantothenate and CoA biosynthesis+ko01100//Metabolic pathways+ko01230//Biosynthesis of amino acids+ko01110//Biosynthesis of secondary metabolites+ko01210//2-Oxocarboxylic acid metabolism	XP_009848397.1|3.6e-232|ketol-acid reductoisomerase [Neurospora tetrasperma FGSC 2508]	GO:1901605//alpha-amino acid metabolic process;GO:0044283//small molecule biosynthetic process;GO:0009099//valine biosynthetic process;GO:0006549//isoleucine metabolic process;GO:0006573//valine metabolic process;GO:1901566//organonitrogen compound biosynthetic process;GO:0044249//cellular biosynthetic process;GO:0006082//organic acid metabolic process;GO:0043436//oxoacid metabolic process;GO:007…
NCU06140	5.68	5.253	6.043	3.346	-0.287165	0.0777429	-0.430274	0.000520394	-1.06769	1.92e-12	-0.878703	1.62e-11	K02257//heme o synthase [EC:2.5.1.141]+ko00860//Porphyrin metabolism+ko01240//Biosynthesis of cofactors+ko01100//Metabolic pathways+ko00190//Oxidative phosphorylation+ko01110//Biosynthesis of secondary metabolites	XP_960002.2|1.1e-204|hypothetical protein NCU06140 [Neurospora crassa OR74A]	GO:0044249//cellular biosynthetic process;GO:0042168//heme metabolic process;GO:0045333//cellular respiration;GO:0006725//cellular aromatic compound metabolic process;GO:0009058//biosynthetic process;GO:0015980//energy derivation by oxidation of organic compounds;GO:0034641//cellular nitrogen compound metabolic process;GO:0042440//pigment metabolic process;GO:1901564//organonitrogen compound meta…
NCU01525	27.963	17.453	24.903	13.836	-0.83298	4.49e-20	-0.607908	3.94e-10	-0.696365	1.09e-12	-0.877414	1.46e-18	K11407//histone deacetylase 6 [EC:3.5.1.98]	XP_956974.3|0.0e+00|histone deacetylase hda1 [Neurospora crassa OR74A]	GO:0005622//intracellular anatomical structure;GO:0043229//intracellular organelle;GO:0005634//nucleus;GO:0043227//membrane-bounded organelle;GO:0043231//intracellular membrane-bounded organelle;GO:0110165//cellular anatomical entity;GO:0043226//organelle;GO:0140096//catalytic activity, acting on a protein;GO:0031078//histone deacetylase activity (H3-K14 specific);GO:0034979//NAD-dependent protei…
NCU03194	96.61	80.453	51.993	28.87	-0.416226	0.0035113	-1.33553	4.89e-47	-1.8418	2.31e-46	-0.877305	2.24e-23	K11808//phosphoribosylaminoimidazole carboxylase [EC:4.1.1.21]+ko00230//Purine metabolism+ko01100//Metabolic pathways+ko01110//Biosynthesis of secondary metabolites	XP_965294.2|0.0e+00|phosphoribosylaminoimidazole carboxylase [Neurospora crassa OR74A]	GO:1901360//organic cyclic compound metabolic process;GO:1901135//carbohydrate derivative metabolic process;GO:1901362//organic cyclic compound biosynthetic process;GO:0072522//purine-containing compound biosynthetic process;GO:0009987//cellular process;GO:0006189//'de novo' IMP biosynthetic process;GO:0055086//nucleobase-containing small molecule metabolic process;GO:0034654//nucleobase-containi…
NCU01367	28.93	30.716	12.676	7.046	-0.0627659	0.70449	-1.62819	1.04e-32	-2.48789	1.16e-79	-0.877079	6.59e-08	K14793//ribosomal RNA-processing protein 9	XP_960719.1|0.0e+00|rRNA processing protein RRP9 [Neurospora crassa OR74A]	GO:0042254//ribosome biogenesis;GO:0044238//primary metabolic process;GO:0034660//ncRNA metabolic process;GO:0006725//cellular aromatic compound metabolic process;GO:0071704//organic substance metabolic process;GO:0071840//cellular component organization or biogenesis;GO:0006396//RNA processing;GO:0090304//nucleic acid metabolic process;GO:0016070//RNA metabolic process;GO:0006807//nitrogen compo…
NCU04176	9.99	9.566	6.016	3.343	-0.212774	0.209032	-1.17154	5.41e-16	-1.88085	2.54e-27	-0.876246	1.85e-06	K11374//elongator complex protein 2	XP_961136.1|0.0e+00|RNA polymerase II Elongator subunit [Neurospora crassa OR74A]	GO:0006400//tRNA modification;GO:0034470//ncRNA processing;GO:0002098//tRNA wobble uridine modification;GO:0008152//metabolic process;GO:0009451//RNA modification;GO:0043412//macromolecule modification;GO:0044237//cellular metabolic process;GO:0006807//nitrogen compound metabolic process;GO:0006725//cellular aromatic compound metabolic process;GO:0006139//nucleobase-containing compound metabolic …
NCU00211	173.976	157.743	117.606	65.886	-0.297675	0.00492486	-1.00212	2.91e-29	-1.62335	2.46e-27	-0.874684	9.8e-12	NA	XP_011393787.1|1.6e-57|mitochondrial ribosomal protein subunit L31 [Neurospora crassa OR74A]	GO:0009059//macromolecule biosynthetic process;GO:1901576//organic substance biosynthetic process;GO:0019538//protein metabolic process;GO:1901566//organonitrogen compound biosynthetic process;GO:0044267//cellular protein metabolic process;GO:0006518//peptide metabolic process;GO:1901564//organonitrogen compound metabolic process;GO:0008152//metabolic process;GO:0006412//translation;GO:0071704//o…
NCU00521	62.863	90.533	536.57	299.413	0.375278	0.00145286	2.6564	3.48e-147	1.36431	7.42e-72	-0.87301	3.43e-27	K14844//pumilio homology domain family member 6	XP_963723.2|2.2e-144|hypothetical protein NCU00521 [Neurospora crassa OR74A]	NA
NCU09191	24.116	25.85	45.983	25.586	-0.0526776	0.736073	0.49017	2.71e-08	-0.373734	0.000124257	-0.872954	2.88e-27	K24971//nuclear export mediator factor NEMF	XP_959135.1|0.0e+00|hypothetical protein NCU09191 [Neurospora crassa OR74A]	GO:0009987//cellular process;GO:0009057//macromolecule catabolic process;GO:0044237//cellular metabolic process;GO:0006412//translation;GO:0006414//translational elongation;GO:0072344//rescue of stalled ribosome;GO:0009059//macromolecule biosynthetic process;GO:0043604//amide biosynthetic process;GO:1901565//organonitrogen compound catabolic process;GO:0044238//primary metabolic process;GO:000680…
NCU02363	3.103	13.19	213.646	112.986	1.91516	1.22e-14	5.30095	0	2.47131	1.67e-38	-0.872851	3.21e-16	K14821//bud site selection protein 20	XP_959784.2|7.6e-205|RTA1 domain-containing protein [Neurospora crassa OR74A]	GO:0043231//intracellular membrane-bounded organelle;GO:0043227//membrane-bounded organelle;GO:0005773//vacuole;GO:0000323//lytic vacuole;GO:0043226//organelle;GO:0016020//membrane;GO:0005886//plasma membrane;GO:0005737//cytoplasm;GO:0110165//cellular anatomical entity;GO:0043229//intracellular organelle;GO:0071944//cell periphery;GO:0031224//intrinsic component of membrane;GO:0000322//storage va…
NCU05958	6.273	6.46	34.063	18.96	-0.11112	0.583888	1.99852	1.53e-66	1.19204	2.12e-27	-0.872638	2.11e-21	NA	XP_958572.3|0.0e+00|hypothetical protein NCU05958 [Neurospora crassa OR74A]	NA
NCU08616	28.596	29.276	9.376	5.11	-0.111352	0.51926	-2.03816	1.48e-67	-2.84547	7.91e-91	-0.872603	1.93e-10	K03002//DNA-directed RNA polymerase I subunit RPA2 [EC:2.7.7.6]+ko03020//RNA polymerase;K03002//DNA-directed RNA polymerase I subunit RPA2 [EC:2.7.7.6]+ko03020//RNA polymerase	XP_006695787.1|0.0e+00|RNA polymerase-like protein [Chaetomium thermophilum var. thermophilum DSM 1495]	GO:0044271//cellular nitrogen compound biosynthetic process;GO:0071704//organic substance metabolic process;GO:0044238//primary metabolic process;GO:0034654//nucleobase-containing compound biosynthetic process;GO:0010467//gene expression;GO:0009059//macromolecule biosynthetic process;GO:0019438//aromatic compound biosynthetic process;GO:0046483//heterocycle metabolic process;GO:0018130//heterocyc…
NCU07610	0.876	0.543	518.073	288.943	-0.84001	0.166955	8.76797	0	8.69876	2.52e-297	-0.872465	1.41e-18	K19245//sulfonate dioxygenase [EC:1.14.11.-]	XP_962844.2|8.6e-220|taurine dioxygenase [Neurospora crassa OR74A]	GO:0110165//cellular anatomical entity;GO:0005737//cytoplasm;GO:0005622//intracellular anatomical structure;GO:0051213//dioxygenase activity;GO:0003824//catalytic activity;GO:0016705//oxidoreductase activity, acting on paired donors, with incorporation or reduction of molecular oxygen;GO:0016706//2-oxoglutarate-dependent dioxygenase activity;GO:0016491//oxidoreductase activity;
NCU09185	12.74	10.196	22.803	12.733	-0.474269	0.000488979	0.399358	0.0012033	-0.0411888	0.806576	-0.870574	7.51e-13	K00480//salicylate hydroxylase [EC:1.14.13.1]+ko01100//Metabolic pathways;K07824//benzoate 4-monooxygenase [EC:1.14.14.92]+ko01100//Metabolic pathways	XP_959095.1|3.0e-311|hypothetical protein NCU09185 [Neurospora crassa OR74A]	GO:0009987//cellular process;GO:0008152//metabolic process;GO:0044237//cellular metabolic process;GO:0016999//antibiotic metabolic process;GO:0009058//biosynthetic process;GO:0044249//cellular biosynthetic process;GO:0017000//antibiotic biosynthetic process;GO:0016020//membrane;GO:0110165//cellular anatomical entity;GO:0031224//intrinsic component of membrane;GO:0016021//integral component of mem…
NCU16901	10.913	6.453	27.65	15.456	-0.912259	1.66e-08	0.903298	2.39e-12	0.903826	4.54e-12	-0.868149	1.17e-15	K11841//ubiquitin carboxyl-terminal hydrolase 10 [EC:3.4.19.12]+ko04139//Mitophagy - yeast	XP_011394447.1|3.8e-160|hypothetical protein NCU16901 [Neurospora crassa OR74A]	GO:0009987//cellular process;GO:0071966//fungal-type cell wall polysaccharide metabolic process;GO:0005976//polysaccharide metabolic process;GO:0044237//cellular metabolic process;GO:0044264//cellular polysaccharide metabolic process;GO:0044260//cellular macromolecule metabolic process;GO:0005975//carbohydrate metabolic process;GO:0044238//primary metabolic process;GO:0071852//fungal-type cell wa…
NCU01889	15.76	11.986	24.11	13.516	-0.548379	0.00123403	0.174899	0.177308	-0.18503	0.248682	-0.865694	1.04e-14	K23612//neural Wiskott-Aldrich syndrome protein+ko04144//Endocytosis	XP_965520.1|9.6e-202|hypothetical protein NCU01889 [Neurospora crassa OR74A]	GO:0110165//cellular anatomical entity;GO:0005622//intracellular anatomical structure;GO:0005737//cytoplasm;GO:0140096//catalytic activity, acting on a protein;GO:0004721//phosphoprotein phosphatase activity;GO:0004725//protein tyrosine phosphatase activity;GO:0016787//hydrolase activity;GO:0003824//catalytic activity;GO:0016788//hydrolase activity, acting on ester bonds;GO:0042578//phosphoric es…
NCU17264	0.61	0.78	5.626	3.17	0.197212	0.879558	2.7677	1.26e-09	1.65968	0.0017457	-0.865341	0.00548636	K23612//neural Wiskott-Aldrich syndrome protein+ko04144//Endocytosis	XP_009853643.1|3.0e-99|hypothetical protein NEUTE1DRAFT_86574 [Neurospora tetrasperma FGSC 2508]	GO:0031224//intrinsic component of membrane;GO:0110165//cellular anatomical entity;GO:0016020//membrane;GO:0016021//integral component of membrane;GO:0005515//protein binding;GO:0005488//binding;GO:0003779//actin binding;GO:0008092//cytoskeletal protein binding;
NCU08507	30.306	32.553	14.87	8.386	-0.0495562	0.765853	-1.46575	4.12e-23	-2.32353	4.5e-68	-0.862225	2.73e-06	K06874//zinc finger protein	XP_963436.1|7.7e-266|zinc finger protein zpr1 [Neurospora crassa OR74A]	GO:0110165//cellular anatomical entity;GO:0005737//cytoplasm;GO:0005634//nucleus;GO:0043226//organelle;GO:0043231//intracellular membrane-bounded organelle;GO:0043229//intracellular organelle;GO:0005622//intracellular anatomical structure;GO:0043227//membrane-bounded organelle;GO:0043169//cation binding;GO:0046872//metal ion binding;GO:0005488//binding;GO:0008270//zinc ion binding;GO:0046914//tra…
NCU08527	6.783	4.79	55.54	31.333	-0.627233	0.00017324	2.54158	1.73e-122	2.26741	4.33e-75	-0.857133	1.26e-20	K19851//flocculation protein FLO11+ko04011//MAPK signaling pathway - yeast	XP_962765.1|0.0e+00|hypothetical protein NCU08527 [Neurospora crassa OR74A]	GO:0043229//intracellular organelle;GO:0005634//nucleus;GO:0043226//organelle;GO:0043231//intracellular membrane-bounded organelle;GO:0110165//cellular anatomical entity;GO:0043227//membrane-bounded organelle;GO:0005622//intracellular anatomical structure;GO:0140110//transcription regulator activity;GO:0003700//DNA-binding transcription factor activity;GO:0016787//hydrolase activity;GO:0043169//c…
NCU02730	25.073	11.59	42.143	23.736	-1.26477	7.13e-21	0.309704	0.00426136	0.673642	1.25e-07	-0.856725	8.41e-20	NA	XP_965115.3|1.4e-187|hypothetical protein NCU02730 [Neurospora crassa OR74A]	NA
NCU04065	4.406	2.656	4.156	2.35	-0.892221	0.000248526	-0.531733	0.0114134	-0.538077	0.0386433	-0.854042	0.000160014	K05389//potassium channel subfamily K, other eukaryote	XP_957680.2|0.0e+00|potassium channel protein [Neurospora crassa OR74A]	GO:0071805//potassium ion transmembrane transport;GO:0006812//cation transport;GO:0098660//inorganic ion transmembrane transport;GO:0009987//cellular process;GO:0006813//potassium ion transport;GO:0065008//regulation of biological quality;GO:0034220//ion transmembrane transport;GO:0055085//transmembrane transport;GO:0006810//transport;GO:0098655//cation transmembrane transport;GO:0006811//ion tra…
NCU02304	19.81	16.106	34.253	19.443	-0.454909	0.00615505	0.350974	0.0262112	-0.0902011	0.635084	-0.85264	3e-08	K23542//TMEM199 family protein	XP_959948.1|2.2e-148|hypothetical protein NCU02304 [Neurospora crassa OR74A]	GO:0043933//protein-containing complex organization;GO:0016043//cellular component organization;GO:0070072//vacuolar proton-transporting V-type ATPase complex assembly;GO:0044085//cellular component biogenesis;GO:0070071//proton-transporting two-sector ATPase complex assembly;GO:0071840//cellular component organization or biogenesis;GO:0065003//protein-containing complex assembly;GO:0022607//cell…
NCU02241	5.406	5.893	6.07	3.436	-0.0214437	0.951231	-0.26614	0.239848	-1.13933	4.55e-11	-0.851516	3.63e-06	K10729//DNA replication regulator SLD2	XP_959500.2|0.0e+00|DNA replication regulator sld-2 [Neurospora crassa OR74A]	GO:1902977//mitotic DNA replication preinitiation complex assembly;GO:0006270//DNA replication initiation;GO:0033260//nuclear DNA replication;GO:0043170//macromolecule metabolic process;GO:0044249//cellular biosynthetic process;GO:0022607//cellular component assembly;GO:0043933//protein-containing complex organization;GO:1902969//mitotic DNA replication;GO:0044238//primary metabolic process;GO:00…
NCU06556	476.303	518.566	1596.13	908.16	-0.0351745	0.731206	1.30556	9.17e-30	0.445159	5.11e-07	-0.851332	1.49e-13	K03671//thioredoxin 1	XP_962263.3|8.0e-78|thioredoxin II [Neurospora crassa OR74A]	GO:0071704//organic substance metabolic process;GO:0018904//ether metabolic process;GO:0008152//metabolic process;GO:0044281//small molecule metabolic process;GO:0006662//glycerol ether metabolic process;GO:0140096//catalytic activity, acting on a protein;GO:0015036//disulfide oxidoreductase activity;GO:0003824//catalytic activity;GO:0016491//oxidoreductase activity;GO:0016667//oxidoreductase act…
NCU07046	9.876	7.9	13.133	7.436	-0.475195	0.0493081	-0.0306302	0.88001	-0.453934	0.0461067	-0.851328	2.19e-08	K23612//neural Wiskott-Aldrich syndrome protein+ko04144//Endocytosis;K05740//diaphanous 1	XP_962185.1|5.5e-188|hypothetical protein NCU07046 [Neurospora crassa OR74A]	GO:0110165//cellular anatomical entity;GO:0016020//membrane;GO:0016021//integral component of membrane;GO:0071944//cell periphery;GO:0031224//intrinsic component of membrane;GO:0005886//plasma membrane;
NCU04754	108.553	135.106	82.496	46.716	0.163498	0.333062	-0.837119	3.89e-24	-1.89721	1.58e-39	-0.850803	1.02e-19	K00826//branched-chain amino acid aminotransferase [EC:2.6.1.42]+ko00290//Valine, leucine and isoleucine biosynthesis+ko01240//Biosynthesis of cofactors+ko00280//Valine, leucine and isoleucine degradation+ko00770//Pantothenate and CoA biosynthesis+ko01100//Metabolic pathways+ko01230//Biosynthesis of amino acids+ko01110//Biosynthesis of secondary metabolites+ko01210//2-Oxocarboxylic acid metabolis…	XP_960287.2|7.1e-236|branched-chain-amino-acid aminotransferase [Neurospora crassa OR74A]	GO:0009082//branched-chain amino acid biosynthetic process;GO:0019752//carboxylic acid metabolic process;GO:0016053//organic acid biosynthetic process;GO:0044238//primary metabolic process;GO:1901564//organonitrogen compound metabolic process;GO:0071704//organic substance metabolic process;GO:0009987//cellular process;GO:0044237//cellular metabolic process;GO:0009081//branched-chain amino acid me…
NCU02085	1.066	0.723	7.07	4.003	-0.73426	0.283466	2.28536	6.28e-25	2.1271	1.48e-06	-0.850159	2.95e-06	NA	XP_964612.2|0.0e+00|hypothetical protein NCU02085 [Neurospora crassa OR74A]	GO:0016021//integral component of membrane;GO:0031224//intrinsic component of membrane;GO:0110165//cellular anatomical entity;GO:0016020//membrane;
NCU07925	16.036	14.863	34.813	20.166	-0.268719	0.0768479	0.672503	2.65e-09	0.0526683	0.713834	-0.844393	1.1e-16	K23518//O-acetyl-ADP-ribose deacetylase [EC:3.1.1.106];K23518//O-acetyl-ADP-ribose deacetylase [EC:3.1.1.106]	XP_011394272.1|2.8e-158|LRP16 [Neurospora crassa OR74A]	GO:0140096//catalytic activity, acting on a protein;GO:0016788//hydrolase activity, acting on ester bonds;GO:0016787//hydrolase activity;GO:0003824//catalytic activity;GO:0004721//phosphoprotein phosphatase activity;GO:0042578//phosphoric ester hydrolase activity;GO:0016791//phosphatase activity;
NCU07275	4.183	4.77	12.476	7.083	0.0348212	0.906123	1.13595	1.16e-11	0.213438	0.282373	-0.843961	5.56e-07	K11244//cell wall integrity and stress response component+ko04011//MAPK signaling pathway - yeast+ko04139//Mitophagy - yeast	XP_962129.1|7.1e-210|hypothetical protein NCU07275 [Neurospora crassa OR74A]	GO:0016021//integral component of membrane;GO:0031224//intrinsic component of membrane;GO:0110165//cellular anatomical entity;GO:0016020//membrane;
NCU01667	118.613	140.976	73.413	41.893	0.0974258	0.742983	-1.13406	1.25e-34	-2.11997	5.94e-28	-0.840758	1.54e-20	K00611//ornithine carbamoyltransferase [EC:2.1.3.3]+ko00220//Arginine biosynthesis+ko01100//Metabolic pathways+ko01230//Biosynthesis of amino acids+ko01110//Biosynthesis of secondary metabolites	XP_956873.3|4.9e-215|ornithine carbamoyltransferase [Neurospora crassa OR74A]	GO:1901564//organonitrogen compound metabolic process;GO:0009064//glutamine family amino acid metabolic process;GO:1901566//organonitrogen compound biosynthetic process;GO:0019240//citrulline biosynthetic process;GO:1901607//alpha-amino acid biosynthetic process;GO:0009084//glutamine family amino acid biosynthetic process;GO:0016053//organic acid biosynthetic process;GO:0043436//oxoacid metabolic…
NCU12152	5.156	4.39	10.746	6.13	-0.384595	0.0445036	0.619809	2.75e-05	0.121189	0.502186	-0.839586	7.7e-10	K23612//neural Wiskott-Aldrich syndrome protein+ko04144//Endocytosis;K05740//diaphanous 1	XP_011395067.1|2.7e-183|hypothetical protein NCU12152 [Neurospora crassa OR74A]	NA
NCU07005	3.923	4.266	7.543	4.306	-0.0314891	0.919328	0.502042	0.003363	-0.349968	0.0934878	-0.838242	1.95e-07	K08257//mannan endo-1,6-alpha-mannosidase [EC:3.2.1.101]	XP_961761.1|2.3e-251|glycosyl hydrolase [Neurospora crassa OR74A]	GO:0071704//organic substance metabolic process;GO:0008152//metabolic process;GO:0044238//primary metabolic process;GO:0005975//carbohydrate metabolic process;GO:0016787//hydrolase activity;GO:0016798//hydrolase activity, acting on glycosyl bonds;GO:0003824//catalytic activity;
NCU04156	260.01	256.71	581.676	332.833	-0.173196	0.183356	0.721186	9.15e-21	0.011955	0.928747	-0.837122	1.11e-28	K09829//C-8 sterol isomerase [EC:5.-.-.-]+ko01100//Metabolic pathways+ko01110//Biosynthesis of secondary metabolites+ko00100//Steroid biosynthesis;K09829//C-8 sterol isomerase [EC:5.-.-.-]+ko01100//Metabolic pathways+ko01110//Biosynthesis of secondary metabolites+ko00100//Steroid biosynthesis	XP_961312.2|1.1e-148|C-8 sterol isomerase erg-1 [Neurospora crassa OR74A]	GO:0044237//cellular metabolic process;GO:0071704//organic substance metabolic process;GO:1901362//organic cyclic compound biosynthetic process;GO:0046165//alcohol biosynthetic process;GO:0008202//steroid metabolic process;GO:1901576//organic substance biosynthetic process;GO:0006066//alcohol metabolic process;GO:1901360//organic cyclic compound metabolic process;GO:0016129//phytosteroid biosynth…
NCU11279	31.983	29.393	38.723	22.206	-0.277311	0.0488131	-0.164028	0.190954	-0.768254	1.47e-07	-0.836916	3.84e-11	K00101//L-lactate dehydrogenase (cytochrome) [EC:1.1.2.3]+ko01100//Metabolic pathways+ko00620//Pyruvate metabolism;K17053//tRNAThr (cytosine32-N3)-methyltransferase [EC:2.1.1.268]	XP_001728311.2|1.3e-112|glutamyl-tRNA synthetase [Neurospora crassa OR74A]	GO:0140098//catalytic activity, acting on RNA;GO:0003824//catalytic activity;GO:0016874//ligase activity;GO:0016875//ligase activity, forming carbon-oxygen bonds;GO:0140101//catalytic activity, acting on a tRNA;GO:0004812//aminoacyl-tRNA ligase activity;GO:0140640//catalytic activity, acting on a nucleic acid;
NCU07140	0.686	1.486	5.906	3.31	0.949316	0.00859057	2.60769	4.18e-30	0.778861	0.000579764	-0.836716	2.2e-07	K08192//MFS transporter, ACS family, allantoate permease;K00383//glutathione reductase (NADPH) [EC:1.8.1.7]+ko01100//Metabolic pathways+ko00480//Glutathione metabolism;K11369//retrograde regulation protein 2;K01939//adenylosuccinate synthase [EC:6.3.4.4]+ko00250//Alanine, aspartate and glutamate metabolism+ko01240//Biosynthesis of cofactors+ko00230//Purine metabolism+ko01100//Metabolic pathways;K…	XP_960323.3|1.8e-270|allantoate transporter [Neurospora crassa OR74A]	GO:0016020//membrane;GO:0031224//intrinsic component of membrane;GO:0110165//cellular anatomical entity;GO:0016021//integral component of membrane;GO:0005215//transporter activity;GO:0022857//transmembrane transporter activity;
NCU01744	79.29	78.253	32.84	18.72	-0.171264	0.043821	-1.71441	4.48e-68	-2.42482	5.74e-164	-0.836691	4.68e-16	K00264//glutamate synthase (NADH) [EC:1.4.1.14]+ko00250//Alanine, aspartate and glutamate metabolism+ko00910//Nitrogen metabolism+ko01100//Metabolic pathways+ko01230//Biosynthesis of amino acids+ko01110//Biosynthesis of secondary metabolites;K00264//glutamate synthase (NADH) [EC:1.4.1.14]+ko00250//Alanine, aspartate and glutamate metabolism+ko00910//Nitrogen metabolism+ko01100//Metabolic pathways…	XP_003350760.1|0.0e+00|uncharacterized protein SMAC_02431 [Sordaria macrospora k-hell]	GO:1901605//alpha-amino acid metabolic process;GO:1901607//alpha-amino acid biosynthetic process;GO:1901564//organonitrogen compound metabolic process;GO:0006520//cellular amino acid metabolic process;GO:0043648//dicarboxylic acid metabolic process;GO:0044238//primary metabolic process;GO:0009058//biosynthetic process;GO:0071704//organic substance metabolic process;GO:0044281//small molecule meta…
NCU03560	25.103	33.37	12.786	7.31	0.262244	0.111251	-1.41111	5.65e-32	-2.55516	3.43e-64	-0.836359	1.51e-09	K03023//DNA-directed RNA polymerase III subunit RPC3+ko03020//RNA polymerase	XP_956123.1|0.0e+00|DNA-directed RNA polymerase III subunit rpc-3 [Neurospora crassa OR74A]	GO:0034654//nucleobase-containing compound biosynthetic process;GO:0009058//biosynthetic process;GO:0009059//macromolecule biosynthetic process;GO:1901576//organic substance biosynthetic process;GO:0044249//cellular biosynthetic process;GO:0008152//metabolic process;GO:0006139//nucleobase-containing compound metabolic process;GO:0016070//RNA metabolic process;GO:0044237//cellular metabolic proces…
NCU11321	51.523	59.406	16.68	9.59	0.0547971	0.777965	-2.06461	6.26e-52	-2.99652	5.79e-96	-0.831424	8.57e-07	K14775//ribosome biogenesis protein UTP30	XP_001728192.1|8.8e-216|ribosomal L1 domain-containing protein 1 [Neurospora crassa OR74A]	GO:0000470//maturation of LSU-rRNA;GO:0016070//RNA metabolic process;GO:0090304//nucleic acid metabolic process;GO:0016072//rRNA metabolic process;GO:1901360//organic cyclic compound metabolic process;GO:0010467//gene expression;GO:0043170//macromolecule metabolic process;GO:0034470//ncRNA processing;GO:0034641//cellular nitrogen compound metabolic process;GO:0008152//metabolic process;GO:0006139…
NCU04816	14.51	5.916	11.23	6.473	-1.45423	2.36e-06	-0.811922	8.94e-09	-0.230804	0.512956	-0.830119	4.27e-07	NA	XP_960442.1|6.8e-51|hypothetical protein NCU04816 [Neurospora crassa OR74A]	NA
NCU02277	20.61	17.78	28.05	16.13	-0.364308	0.0782507	0.00735209	0.961464	-0.502337	0.00385144	-0.830096	3.11e-12	K13172//serine/arginine repetitive matrix protein 2;K09265//transcription factor RLM1+ko04011//MAPK signaling pathway - yeast;K15859//osomolarity two-component system, response regulator SKN7;K19983//exocyst complex component 1	XP_959921.1|8.4e-131|VanZ domain-containing protein [Neurospora crassa OR74A]	GO:0016020//membrane;GO:0016021//integral component of membrane;GO:0110165//cellular anatomical entity;GO:0031224//intrinsic component of membrane;
NCU00337	23.276	24.166	7.28	4.176	-0.0944732	0.669018	-2.11607	1.51e-49	-2.89764	3.79e-70	-0.829954	3e-06	K14834//nucleolar complex protein 3	XP_957808.1|0.0e+00|nuclear export protein Noc3 [Neurospora crassa OR74A]	GO:0006260//DNA replication;GO:0009987//cellular process;GO:0006139//nucleobase-containing compound metabolic process;GO:0006725//cellular aromatic compound metabolic process;GO:0006807//nitrogen compound metabolic process;GO:1901360//organic cyclic compound metabolic process;GO:0006259//DNA metabolic process;GO:0044237//cellular metabolic process;GO:0071704//organic substance metabolic process;G…
NCU08090	15.816	11.3	6.286	3.633	-0.638564	0.000237399	-1.7672	2.18e-23	-2.00401	7.98e-19	-0.829638	0.00196018	K23612//neural Wiskott-Aldrich syndrome protein+ko04144//Endocytosis;K11593//eukaryotic translation initiation factor 2C	XP_965221.1|1.0e-56|hypothetical protein NCU08090 [Neurospora crassa OR74A]	NA
NCU07334	18.196	19.683	12.506	7.166	-0.04068	0.892451	-0.981335	2.98e-18	-1.81303	1.72e-27	-0.827963	3.2e-14	K03457//nucleobase:cation symporter-1, NCS1 family;K03457//nucleobase:cation symporter-1, NCS1 family	XP_962492.1|0.0e+00|uracil permease [Neurospora crassa OR74A]	GO:0006810//transport;GO:0071702//organic substance transport;GO:0051179//localization;GO:0015851//nucleobase transport;GO:0071705//nitrogen compound transport;GO:0051234//establishment of localization;GO:0110165//cellular anatomical entity;GO:0016021//integral component of membrane;GO:0031224//intrinsic component of membrane;GO:0071944//cell periphery;GO:0016020//membrane;GO:0005886//plasma memb…
NCU09683	45.29	10.323	16.41	9.47	-2.29516	7.95e-13	-1.91099	6.61e-29	-0.489136	0.143885	-0.827699	6.55e-08	NA	XP_960615.1|9.8e-207|hypothetical protein NCU09683 [Neurospora crassa OR74A]	NA
NCU05278	219.456	135.76	447.963	255.163	-0.848282	7.07e-12	0.620396	1.99e-11	0.597542	1.07e-10	-0.827592	9.63e-38	K09831//sterol 22-desaturase [EC:1.14.19.41]+ko01100//Metabolic pathways+ko01110//Biosynthesis of secondary metabolites+ko00100//Steroid biosynthesis;K09831//sterol 22-desaturase [EC:1.14.19.41]+ko01100//Metabolic pathways+ko01110//Biosynthesis of secondary metabolites+ko00100//Steroid biosynthesis	XP_009850096.1|0.0e+00|cytochrome P450 61 [Neurospora tetrasperma FGSC 2508]	GO:0071704//organic substance metabolic process;GO:0009987//cellular process;GO:0008152//metabolic process;GO:1901360//organic cyclic compound metabolic process;GO:0016125//sterol metabolic process;GO:1901615//organic hydroxy compound metabolic process;GO:0006629//lipid metabolic process;GO:0044249//cellular biosynthetic process;GO:0044238//primary metabolic process;GO:0016999//antibiotic metabol…
NCU06217	28.1	30.033	10.843	6.233	-0.0520234	0.803328	-1.81159	2.61e-45	-2.63237	5.97e-76	-0.827204	3.37e-08	K14573//nucleolar protein 4+ko03008//Ribosome biogenesis in eukaryotes	XP_962933.1|0.0e+00|nucleolar protein 4 [Neurospora crassa OR74A]	GO:0043170//macromolecule metabolic process;GO:0006725//cellular aromatic compound metabolic process;GO:0071840//cellular component organization or biogenesis;GO:0000463//maturation of LSU-rRNA from tricistronic rRNA transcript (SSU-rRNA, 5.8S rRNA, LSU-rRNA);GO:0000470//maturation of LSU-rRNA;GO:0044085//cellular component biogenesis;GO:0090304//nucleic acid metabolic process;GO:0006396//RNA pro…
NCU08121	10.57	11.84	2.543	1.47	0.01017	0.975318	-2.49442	6.61e-29	-3.37807	1.27e-33	-0.826989	0.0394439	K14852//regulator of ribosome biosynthesis	XP_963880.1|1.4e-109|ribosome biogenesis protein [Neurospora crassa OR74A]	GO:0006396//RNA processing;GO:0042254//ribosome biogenesis;GO:0051234//establishment of localization;GO:0090305//nucleic acid phosphodiester bond hydrolysis;GO:0006364//rRNA processing;GO:0071840//cellular component organization or biogenesis;GO:0051649//establishment of localization in cell;GO:0090502//RNA phosphodiester bond hydrolysis, endonucleolytic;GO:0043170//macromolecule metabolic proces…
NCU01355	3.77	1.57	6.393	3.683	-1.43019	0.00342466	0.320011	0.192029	0.882186	0.053216	-0.826635	0.000268235	K23612//neural Wiskott-Aldrich syndrome protein+ko04144//Endocytosis	XP_011394514.1|1.7e-290|hypothetical protein NCU01355 [Neurospora crassa OR74A]	GO:0016021//integral component of membrane;GO:0016020//membrane;GO:0110165//cellular anatomical entity;GO:0031224//intrinsic component of membrane;
NCU01458	43.896	54.423	20.923	12.16	0.159254	0.393672	-1.50114	6.51e-24	-2.52738	3.04e-72	-0.823009	1.09e-06	NA	XP_955846.1|7.0e-107|hypothetical protein NCU01458 [Neurospora crassa OR74A]	GO:0031503//protein-containing complex localization;GO:0006810//transport;GO:0051641//cellular localization;GO:0022613//ribonucleoprotein complex biogenesis;GO:0009987//cellular process;GO:0071840//cellular component organization or biogenesis;GO:0051234//establishment of localization;GO:0051168//nuclear export;GO:0051656//establishment of organelle localization;GO:0051649//establishment of local…
NCU00777	8.413	10.383	4.736	2.71	0.159168	0.280349	-1.27335	1.41e-21	-2.29955	2.2e-64	-0.822945	3.95e-07	K00505//tyrosinase [EC:1.14.18.1]+ko01100//Metabolic pathways+ko00350//Tyrosine metabolism+ko01110//Biosynthesis of secondary metabolites;K00505//tyrosinase [EC:1.14.18.1]+ko01100//Metabolic pathways+ko00350//Tyrosine metabolism+ko01110//Biosynthesis of secondary metabolites	XP_964932.3|0.0e+00|tyrosinase [Neurospora crassa OR74A]	GO:0018958//phenol-containing compound metabolic process;GO:1901576//organic substance biosynthetic process;GO:0019438//aromatic compound biosynthetic process;GO:0042440//pigment metabolic process;GO:0009987//cellular process;GO:1901362//organic cyclic compound biosynthetic process;GO:0006582//melanin metabolic process;GO:1901617//organic hydroxy compound biosynthetic process;GO:0071704//organic …
NCU03898	10.12	5.88	14.07	8.166	-0.937789	1.14e-05	0.0395224	0.883303	0.110875	0.641081	-0.822827	4.11e-05	K12189//ESCRT-II complex subunit VPS25+ko04144//Endocytosis	XP_957537.2|4.3e-129|ESCRT-II complex component [Neurospora crassa OR74A]	GO:0016197//endosomal transport;GO:0006511//ubiquitin-dependent protein catabolic process;GO:0032509//endosome transport via multivesicular body sorting pathway;GO:0019538//protein metabolic process;GO:0044267//cellular protein metabolic process;GO:0015031//protein transport;GO:0008152//metabolic process;GO:0044260//cellular macromolecule metabolic process;GO:0044248//cellular catabolic process;G…
NCU07926	48.583	55.78	90.73	52.19	0.0464618	0.776098	0.465498	9.16e-09	-0.449096	3.16e-05	-0.822774	8.25e-27	K01886//glutaminyl-tRNA synthetase [EC:6.1.1.18]+ko00970//Aminoacyl-tRNA biosynthesis+ko01100//Metabolic pathways;K01886//glutaminyl-tRNA synthetase [EC:6.1.1.18]+ko00970//Aminoacyl-tRNA biosynthesis+ko01100//Metabolic pathways	XP_009849131.1|0.0e+00|glutaminyl-tRNA synthetase [Neurospora tetrasperma FGSC 2508]	GO:0009059//macromolecule biosynthetic process;GO:0044281//small molecule metabolic process;GO:0009987//cellular process;GO:0009058//biosynthetic process;GO:0044260//cellular macromolecule metabolic process;GO:0043038//amino acid activation;GO:0043603//cellular amide metabolic process;GO:0044271//cellular nitrogen compound biosynthetic process;GO:0046483//heterocycle metabolic process;GO:0006418/…
NCU00802	5.15	5.67	45.08	26.06	-0.0135588	0.972594	2.68932	9.59e-82	1.83572	1.41e-22	-0.821607	2.46e-12	K19851//flocculation protein FLO11+ko04011//MAPK signaling pathway - yeast;K19849//signaling mucin MSB2+ko04011//MAPK signaling pathway - yeast	XP_963802.2|0.0e+00|hypothetical protein NCU00802 [Neurospora crassa OR74A]	GO:0016021//integral component of membrane;GO:0110165//cellular anatomical entity;GO:0016020//membrane;GO:0031224//intrinsic component of membrane;
NCU16306	36.93	26.7	19.23	11.196	-0.620472	0.00114041	-1.37702	1.14e-22	-1.62263	4.07e-16	-0.819376	2.58e-06	NA	XP_011393326.1|6.4e-70|hypothetical protein NCU16306 [Neurospora crassa OR74A]	GO:0016020//membrane;GO:0110165//cellular anatomical entity;GO:0031224//intrinsic component of membrane;GO:0016021//integral component of membrane;
NCU03651	54.83	35.206	58.073	33.39	-0.802975	1.34e-05	-0.386348	0.0118224	-0.446723	2.9e-06	-0.818313	7.02e-23	K00029//malate dehydrogenase (oxaloacetate-decarboxylating)(NADP+) [EC:1.1.1.40]+ko01100//Metabolic pathways+ko00620//Pyruvate metabolism+ko01200//Carbon metabolism;K00029//malate dehydrogenase (oxaloacetate-decarboxylating)(NADP+) [EC:1.1.1.40]+ko01100//Metabolic pathways+ko00620//Pyruvate metabolism+ko01200//Carbon metabolism;K00029//malate dehydrogenase (oxaloacetate-decarboxylating)(NADP+) [E…	XP_011394557.1|0.0e+00|NADP-dependent malic enzyme, variant [Neurospora crassa OR74A]	GO:0044281//small molecule metabolic process;GO:0019752//carboxylic acid metabolic process;GO:0008152//metabolic process;GO:0071704//organic substance metabolic process;GO:0006082//organic acid metabolic process;GO:0044237//cellular metabolic process;GO:0006108//malate metabolic process;GO:0043436//oxoacid metabolic process;GO:0032787//monocarboxylic acid metabolic process;GO:0006090//pyruvate me…
NCU02336	30.993	22.583	78.016	45.133	-0.609484	1.14e-06	0.891398	1.37e-28	0.640036	1.18e-07	-0.81732	2.89e-25	K11702//beta-1,2-xylosyltransferase [EC:2.4.2.-]	XP_959762.1|0.0e+00|capsule associated protein [Neurospora crassa OR74A]	GO:0016020//membrane;GO:0110165//cellular anatomical entity;GO:0031224//intrinsic component of membrane;GO:0016021//integral component of membrane;GO:0003824//catalytic activity;GO:0016740//transferase activity;
NCU16438	7.143	6.096	21.476	12.463	-0.384264	0.0930092	1.14724	5.02e-13	0.671626	0.00118906	-0.816748	5e-07	NA	XP_009855636.1|3.9e-148|hypothetical protein NEUTE1DRAFT_132771 [Neurospora tetrasperma FGSC 2508]	GO:0110165//cellular anatomical entity;GO:0016021//integral component of membrane;GO:0016020//membrane;GO:0031224//intrinsic component of membrane;
NCU06716	25.373	14.996	35.283	19.696	-0.927644	2.45e-13	0.0481471	0.7257	0.121184	0.410715	-0.811053	1.43e-13	K20306//trafficking protein particle complex subunit 9;K20306//trafficking protein particle complex subunit 9;K20306//trafficking protein particle complex subunit 9	EGZ75457.1|3.5e-238|NAD(P)-binding protein [Neurospora tetrasperma FGSC 2509]	GO:0043229//intracellular organelle;GO:0005802//trans-Golgi network;GO:0005737//cytoplasm;GO:0098791//Golgi apparatus subcompartment;GO:0005622//intracellular anatomical structure;GO:0005794//Golgi apparatus;GO:0012505//endomembrane system;GO:0031984//organelle subcompartment;GO:0110165//cellular anatomical entity;GO:0043231//intracellular membrane-bounded organelle;GO:0043227//membrane-bounded o…
NCU04407	19.233	14.736	11.953	6.976	-0.537672	0.000745234	-1.12753	3.33e-21	-1.44381	4.43e-14	-0.808681	4.51e-07	K15430//tRNA (guanine10-N2)-methyltransferase [EC:2.1.1.214]	XP_957484.1|4.2e-275|RNA methylase [Neurospora crassa OR74A]	GO:0008152//metabolic process;GO:0032259//methylation;GO:0005737//cytoplasm;GO:0110165//cellular anatomical entity;GO:1990234//transferase complex;GO:1902494//catalytic complex;GO:0005622//intracellular anatomical structure;GO:0043527//tRNA methyltransferase complex;GO:0043528//tRNA (m2G10) methyltransferase complex;GO:0032991//protein-containing complex;GO:0034708//methyltransferase complex;GO:0…
NCU02603	1.386	2.173	130.31	76.003	0.528212	0.868451	6.15712	0.00134234	4.77818	1.01e-151	-0.80845	3.46e-14	K22390//acid phosphatase type 7;K01069//hydroxyacylglutathione hydrolase [EC:3.1.2.6]+ko01100//Metabolic pathways+ko00620//Pyruvate metabolism	XP_965006.3|7.9e-227|oxidoreductase [Neurospora crassa OR74A]	GO:0043169//cation binding;GO:0003824//catalytic activity;GO:0043167//ion binding;GO:0046872//metal ion binding;GO:0016491//oxidoreductase activity;GO:0005488//binding;
NCU09499	20.403	21.406	5.903	3.44	-0.0803645	0.64568	-2.2286	7.14e-56	-3	2.73e-99	-0.806219	7.4e-06	K19851//flocculation protein FLO11+ko04011//MAPK signaling pathway - yeast;K23612//neural Wiskott-Aldrich syndrome protein+ko04144//Endocytosis	XP_958428.1|0.0e+00|hypothetical protein NCU09499 [Neurospora crassa OR74A]	NA
NCU05014	6.22	4.573	5.14	2.996	-0.569862	0.0151121	-0.676303	0.000615976	-0.957579	5.85e-05	-0.805455	0.000390898	K19851//flocculation protein FLO11+ko04011//MAPK signaling pathway - yeast;K19851//flocculation protein FLO11+ko04011//MAPK signaling pathway - yeast	XP_011394935.1|1.2e-251|thiamin pyrophosphokinase [Neurospora crassa OR74A]	GO:0003824//catalytic activity;GO:0016787//hydrolase activity;GO:0016740//transferase activity;GO:0016817//hydrolase activity, acting on acid anhydrides;GO:0044715//8-oxo-dGDP phosphatase activity;GO:0016818//hydrolase activity, acting on acid anhydrides, in phosphorus-containing anhydrides;GO:0016301//kinase activity;GO:0016462//pyrophosphatase activity;GO:0016772//transferase activity, transfer…
NCU11245	4.483	2.653	6.106	3.573	-0.909595	3.74e-05	0.00697896	0.97387	0.0685673	0.798916	-0.804669	3.04e-05	K22063//iron-sulfur cluster assembly 1	XP_956455.3|2.0e-211|hypothetical protein NCU11245 [Neurospora crassa OR74A]	GO:0034620//cellular response to unfolded protein;GO:0051716//cellular response to stimulus;GO:0071310//cellular response to organic substance;GO:0007165//signal transduction;GO:0010033//response to organic substance;GO:0030968//endoplasmic reticulum unfolded protein response;GO:0050794//regulation of cellular process;GO:0035967//cellular response to topologically incorrect protein;GO:0042221//re…
NCU04905	60.786	34.343	18.09	10.576	-0.973844	3.83e-12	-2.18752	3.24e-85	-2.06345	4.24e-55	-0.804603	2.24e-12	K23010//metalloendopeptidase OMA1, mitochondrial [EC:3.4.24.-]	XP_959353.3|1.3e-212|hypothetical protein NCU04905 [Neurospora crassa OR74A]	GO:0042181//ketone biosynthetic process;GO:0009987//cellular process;GO:0044249//cellular biosynthetic process;GO:0008152//metabolic process;GO:1901663//quinone biosynthetic process;GO:0071704//organic substance metabolic process;GO:0044281//small molecule metabolic process;GO:0042180//cellular ketone metabolic process;GO:0044283//small molecule biosynthetic process;GO:0006743//ubiquinone metabol…
NCU02092	8.533	6.246	13.713	7.343	-0.60274	0.000269527	0.195916	0.144657	-0.0490514	0.766424	-0.802263	3.64e-14	NA	EGZ78349.1|0.0e+00|hypothetical protein NEUTE2DRAFT_154771 [Neurospora tetrasperma FGSC 2509]	NA
NCU02481	41.796	25.28	74.226	43.433	-0.880558	1.84e-06	0.387238	0.000461356	0.42313	0.0113356	-0.800993	1.05e-18	K01637//isocitrate lyase [EC:4.1.3.1]+ko01100//Metabolic pathways+ko01110//Biosynthesis of secondary metabolites+ko01200//Carbon metabolism+ko00630//Glyoxylate and dicarboxylate metabolism	XP_965075.1|0.0e+00|mitochondrial 2-methylisocitrate lyase [Neurospora crassa OR74A]	GO:0046459//short-chain fatty acid metabolic process;GO:0071704//organic substance metabolic process;GO:0006082//organic acid metabolic process;GO:0044248//cellular catabolic process;GO:0032787//monocarboxylic acid metabolic process;GO:0006631//fatty acid metabolic process;GO:0044282//small molecule catabolic process;GO:0019541//propionate metabolic process;GO:1901575//organic substance catabolic…
NCU09705	11.06	5.053	15.96	9.373	-1.28523	2.07e-09	0.0896529	0.598732	0.531894	0.0131809	-0.79934	1.35e-08	K01785//aldose 1-epimerase [EC:5.1.3.3]+ko00010//Glycolysis / Gluconeogenesis+ko01100//Metabolic pathways+ko00052//Galactose metabolism+ko01110//Biosynthesis of secondary metabolites	XP_958944.1|9.9e-206|GAL10 [Neurospora crassa OR74A]	GO:0009056//catabolic process;GO:0019320//hexose catabolic process;GO:0006006//glucose metabolic process;GO:0016052//carbohydrate catabolic process;GO:1901575//organic substance catabolic process;GO:0019388//galactose catabolic process;GO:0046365//monosaccharide catabolic process;GO:0019318//hexose metabolic process;GO:0008152//metabolic process;GO:0005996//monosaccharide metabolic process;GO:004…
NCU08225	28.293	29.683	6.783	3.976	-0.0838359	0.582684	-2.50168	7.27e-96	-3.26062	1.4e-161	-0.798604	2.15e-07	K07241//nickel/cobalt transporter (NiCoT) family protein	EGZ71314.1|2.0e-235|NicO-domain-containing protein [Neurospora tetrasperma FGSC 2509]	GO:0110165//cellular anatomical entity;GO:0071944//cell periphery;GO:0005887//integral component of plasma membrane;GO:0031224//intrinsic component of membrane;GO:0016021//integral component of membrane;GO:0016020//membrane;GO:0005886//plasma membrane;GO:0031226//intrinsic component of plasma membrane;GO:0046873//metal ion transmembrane transporter activity;GO:0015099//nickel cation transmembrane…
NCU03321	75.42	72.79	20.096	11.796	-0.200712	0.211761	-2.34734	1.15e-81	-2.98989	1.77e-123	-0.797694	5.63e-10	K14824//ribosome biogenesis protein ERB1	XP_964498.1|0.0e+00|eukaryotic ribosome biogenesis protein 1 [Neurospora crassa OR74A]	GO:0016070//RNA metabolic process;GO:0044238//primary metabolic process;GO:0006364//rRNA processing;GO:0090304//nucleic acid metabolic process;GO:0022613//ribonucleoprotein complex biogenesis;GO:0071840//cellular component organization or biogenesis;GO:0043170//macromolecule metabolic process;GO:0044237//cellular metabolic process;GO:0034470//ncRNA processing;GO:0010467//gene expression;GO:000047…
NCU07551	39.22	35.316	19.276	11.34	-0.300272	0.0537605	-1.46113	1.09e-30	-2.00273	1.77e-58	-0.797159	4.24e-10	K14770//U3 small nucleolar RNA-associated protein 16;K11294//nucleolin;K03260//translation initiation factor 4G	XP_959064.1|1.5e-188|hypothetical protein NCU07551 [Neurospora crassa OR74A]	GO:0071704//organic substance metabolic process;GO:0034641//cellular nitrogen compound metabolic process;GO:0046483//heterocycle metabolic process;GO:0071840//cellular component organization or biogenesis;GO:0043170//macromolecule metabolic process;GO:0090304//nucleic acid metabolic process;GO:0009987//cellular process;GO:0006396//RNA processing;GO:0010467//gene expression;GO:0006807//nitrogen co…
NCU00790	39.883	26.303	2.106	1.25	-0.7656	0.476793	-4.68867	5.15e-154	-4.75549	2.15e-09	-0.795827	0.00400928	K03549//KUP system potassium uptake protein	XP_964946.1|0.0e+00|potassium transporter hak-1 [Neurospora crassa OR74A]	GO:0006813//potassium ion transport;GO:0006811//ion transport;GO:0051179//localization;GO:0006810//transport;GO:0030001//metal ion transport;GO:0006812//cation transport;GO:0051234//establishment of localization;GO:0016020//membrane;GO:0110165//cellular anatomical entity;GO:0016021//integral component of membrane;GO:0031224//intrinsic component of membrane;GO:0022890//inorganic cation transmembra…
NCU04008	4.37	3.406	5.66	3.326	-0.513306	0.0115289	-0.0690347	0.753315	-0.395949	0.0419139	-0.795734	7.16e-06	K18798//peroxisome-assembly ATPase [EC:3.6.4.7]	XP_957623.1|0.0e+00|mitochondrial ATPase [Neurospora crassa OR74A]	GO:0043227//membrane-bounded organelle;GO:0110165//cellular anatomical entity;GO:0005622//intracellular anatomical structure;GO:0043231//intracellular membrane-bounded organelle;GO:0043229//intracellular organelle;GO:0005737//cytoplasm;GO:0005739//mitochondrion;GO:0043226//organelle;GO:0043167//ion binding;GO:0032553//ribonucleotide binding;GO:0005488//binding;GO:0097159//organic cyclic compound …
NCU00287	13.27	6.51	17.343	10.203	-1.18243	2.22e-17	-0.0398886	0.784055	0.303515	0.0261914	-0.795136	3.41e-14	NA	XP_957758.1|0.0e+00|hypothetical protein NCU00287 [Neurospora crassa OR74A]	GO:0005524//ATP binding;GO:0140096//catalytic activity, acting on a protein;GO:0036094//small molecule binding;GO:0043168//anion binding;GO:0097159//organic cyclic compound binding;GO:0000166//nucleotide binding;GO:0016301//kinase activity;GO:0032553//ribonucleotide binding;GO:0003824//catalytic activity;GO:0004672//protein kinase activity;GO:0032559//adenyl ribonucleotide binding;GO:0035639//pur…
NCU03823	16.036	11.72	5.433	3.2	-0.602477	5.23e-06	-2.00034	1.74e-56	-2.23598	1.56e-48	-0.792954	2.65e-06	K08869//aarF domain-containing kinase	XP_961212.1|0.0e+00|ABC1 protein [Neurospora crassa OR74A]	GO:0006744//ubiquinone biosynthetic process;GO:0044237//cellular metabolic process;GO:0006743//ubiquinone metabolic process;GO:0009987//cellular process;GO:0042180//cellular ketone metabolic process;GO:1901576//organic substance biosynthetic process;GO:0044283//small molecule biosynthetic process;GO:0044249//cellular biosynthetic process;GO:0044281//small molecule metabolic process;GO:0009058//bi…
NCU01083	44.376	52.9	16.466	9.716	0.106608	0.611357	-1.86848	1.82e-59	-2.812	8.53e-79	-0.791461	1.04e-10	K01611//S-adenosylmethionine decarboxylase [EC:4.1.1.50]+ko00330//Arginine and proline metabolism+ko01100//Metabolic pathways+ko00270//Cysteine and methionine metabolism	XP_961695.1|3.0e-296|S-adenosylmethionine decarboxylase [Neurospora crassa OR74A]	GO:0044106//cellular amine metabolic process;GO:1901137//carbohydrate derivative biosynthetic process;GO:1901659//glycosyl compound biosynthetic process;GO:0006597//spermine biosynthetic process;GO:0009119//ribonucleoside metabolic process;GO:0034641//cellular nitrogen compound metabolic process;GO:0006725//cellular aromatic compound metabolic process;GO:0008152//metabolic process;GO:0044249//cel…
NCU09658	15.836	14.456	6.71	3.956	-0.28055	0.0386583	-1.6777	1.24e-31	-2.23318	7.47e-54	-0.790397	6.9e-06	K24935//tetratricopeptide repeat protein 27	XP_958724.1|0.0e+00|hypothetical protein NCU09658 [Neurospora crassa OR74A]	NA
NCU06641	0	0	10.046	7.793	NA	NA	2.77303	0.393348	2.13475	0.60439	-0.790244	0.759709	NA	XP_011394686.1|1.7e-43|hypothetical protein NCU06641 [Neurospora crassa OR74A]	NA
NCU01257	99.4	111.976	24.91	14.75	0.0217907	0.921612	-2.43464	3.38e-90	-3.29049	7.52e-118	-0.788189	2.38e-09	K14823//rRNA-processing protein EBP2	XP_960774.1|1.2e-244|hypothetical protein NCU01257 [Neurospora crassa OR74A]	GO:0071704//organic substance metabolic process;GO:0043170//macromolecule metabolic process;GO:0042273//ribosomal large subunit biogenesis;GO:0044238//primary metabolic process;GO:0006364//rRNA processing;GO:0006139//nucleobase-containing compound metabolic process;GO:1901360//organic cyclic compound metabolic process;GO:0044085//cellular component biogenesis;GO:0034470//ncRNA processing;GO:00718…
NCU02401	3.65	2.876	7.503	4.443	-0.496972	0.0206415	0.600366	0.00145767	0.263739	0.292147	-0.787429	0.000162439	K01210//glucan 1,3-beta-glucosidase [EC:3.2.1.58]+ko01100//Metabolic pathways+ko00500//Starch and sucrose metabolism	XP_959721.3|0.0e+00|regulatory factor Sgt1 [Neurospora crassa OR74A]	GO:0110165//cellular anatomical entity;GO:0043229//intracellular organelle;GO:0043231//intracellular membrane-bounded organelle;GO:0005634//nucleus;GO:0005622//intracellular anatomical structure;GO:0043226//organelle;GO:0043227//membrane-bounded organelle;
NCU02002	15.526	14.6	6.106	3.606	-0.236372	0.191889	-1.78499	4.03e-35	-2.38178	5.84e-48	-0.786667	5.62e-06	NA	XP_964867.1|0.0e+00|hypothetical protein NCU02002 [Neurospora crassa OR74A]	GO:0043227//membrane-bounded organelle;GO:0005739//mitochondrion;GO:0005740//mitochondrial envelope;GO:0031090//organelle membrane;GO:0019866//organelle inner membrane;GO:0031966//mitochondrial membrane;GO:0005622//intracellular anatomical structure;GO:0016020//membrane;GO:0005743//mitochondrial inner membrane;GO:0043231//intracellular membrane-bounded organelle;GO:0043226//organelle;GO:0005737//…
NCU01259	34.326	36.73	17.656	10.496	-0.0510352	0.843673	-1.39268	2.18e-21	-2.17316	9.24e-49	-0.786648	5.36e-07	NA	XP_009848018.1|1.5e-180|hypothetical protein NEUTE1DRAFT_76310 [Neurospora tetrasperma FGSC 2508]	NA
NCU10397	19.943	20.05	32.86	19.426	-0.141516	0.438533	0.282548	0.0443452	-0.406051	8.78e-05	-0.786119	9.41e-13	K19801//phosphatidylinositol 4-kinase B [EC:2.7.1.67]+ko01100//Metabolic pathways+ko04070//Phosphatidylinositol signaling system+ko00562//Inositol phosphate metabolism	XP_001728197.2|0.0e+00|phosphatidylinositol 4-kinase PIK1a [Neurospora crassa OR74A]	GO:0050896//response to stimulus;GO:0060627//regulation of vesicle-mediated transport;GO:0048522//positive regulation of cellular process;GO:1903829//positive regulation of protein localization;GO:0051130//positive regulation of cellular component organization;GO:1904951//positive regulation of establishment of protein localization;GO:0051223//regulation of protein transport;GO:0044237//cellular …
NCU04325	4.513	4.966	3.513	2.08	-0.0124025	0.964305	-0.799364	2.08e-06	-1.61585	5.66e-22	-0.783999	2.19e-05	K23612//neural Wiskott-Aldrich syndrome protein+ko04144//Endocytosis	XP_960971.1|0.0e+00|hypothetical protein NCU04325 [Neurospora crassa OR74A]	GO:0050789//regulation of biological process;GO:0060255//regulation of macromolecule metabolic process;GO:0031323//regulation of cellular metabolic process;GO:0010556//regulation of macromolecule biosynthetic process;GO:2001141//regulation of RNA biosynthetic process;GO:0006357//regulation of transcription by RNA polymerase II;GO:0065007//biological regulation;GO:0009889//regulation of biosynthet…
NCU03081	30.103	24.11	31.286	18.433	-0.471909	0.00383418	-0.375649	0.00173085	-0.729999	4.76e-08	-0.783499	1.74e-13	NA	XP_964174.1|5.3e-130|hypothetical protein NCU03081 [Neurospora crassa OR74A]	GO:0071840//cellular component organization or biogenesis;GO:0044085//cellular component biogenesis;GO:0065003//protein-containing complex assembly;GO:0009987//cellular process;GO:0043248//proteasome assembly;GO:0022607//cellular component assembly;GO:0070682//proteasome regulatory particle assembly;GO:0043933//protein-containing complex organization;GO:0016043//cellular component organization;GO…
NCU00153	4.686	4.95	4.79	2.84	-0.0687309	0.868451	-0.408809	0.0180394	-1.16897	8.02e-06	-0.781655	1.46e-05	K03885//NADH:ubiquinone reductase (H+-translocating) [EC:7.1.1.2]+ko01100//Metabolic pathways+ko00190//Oxidative phosphorylation	XP_956666.3|5.5e-310|pyridine nucleotide-disulfide oxidoreductase [Neurospora crassa OR74A]	GO:0016491//oxidoreductase activity;GO:0003824//catalytic activity;
NCU04775	27.2	23.836	12.823	7.64	-0.341496	0.0490234	-1.52306	2.58e-29	-2.00594	3.81e-25	-0.779849	2.89e-05	K17878//EEF1A N-terminal glycine/lysine methyltransferase [EC:2.1.1.-]	XP_960224.2|2.0e-208|nicotinamide N-methyltransferase [Neurospora crassa OR74A]	GO:0018193//peptidyl-amino acid modification;GO:0044237//cellular metabolic process;GO:0009987//cellular process;GO:0018027//peptidyl-lysine dimethylation;GO:0018022//peptidyl-lysine methylation;GO:0044260//cellular macromolecule metabolic process;GO:0044267//cellular protein metabolic process;GO:0043414//macromolecule methylation;GO:0008213//protein alkylation;GO:0019538//protein metabolic proce…
NCU08631	4.243	1.98	6.936	4.15	-1.26426	0.00108481	0.266298	0.378879	0.706347	0.04333	-0.778644	0.00292326	NA	XP_964839.3|2.1e-159|hypothetical protein NCU08631 [Neurospora crassa OR74A]	NA
NCU08951	108.206	118.51	35.973	21.446	-0.0210542	0.921554	-2.02888	3.94e-70	-2.8322	3.91e-105	-0.778235	6.13e-12	K11129//H/ACA ribonucleoprotein complex subunit 2+ko03008//Ribosome biogenesis in eukaryotes	XP_960675.1|8.8e-134|ribosome biogenesis protein Nhp2 [Neurospora crassa OR74A]	GO:0090305//nucleic acid phosphodiester bond hydrolysis;GO:0042254//ribosome biogenesis;GO:0006139//nucleobase-containing compound metabolic process;GO:0034660//ncRNA metabolic process;GO:0006396//RNA processing;GO:0016072//rRNA metabolic process;GO:0034470//ncRNA processing;GO:0040031//snRNA modification;GO:0044237//cellular metabolic process;GO:0008152//metabolic process;GO:0034641//cellular ni…
NCU00336	13.333	14.066	4.286	2.546	-0.0700302	0.731073	-2.0763	2.78e-46	-2.83016	3.04e-69	-0.777755	2.28e-05	K14550//U3 small nucleolar RNA-associated protein 10+ko03008//Ribosome biogenesis in eukaryotes	XP_957807.1|0.0e+00|U3 small nucleolar RNA-associated protein 10 [Neurospora crassa OR74A]	GO:0071840//cellular component organization or biogenesis;GO:0050794//regulation of cellular process;GO:0043170//macromolecule metabolic process;GO:0009891//positive regulation of biosynthetic process;GO:0034660//ncRNA metabolic process;GO:0090304//nucleic acid metabolic process;GO:0019222//regulation of metabolic process;GO:0044238//primary metabolic process;GO:0051254//positive regulation of RN…
NCU06393	13.836	13.006	7.97	4.743	-0.240437	0.051168	-1.23562	3.41e-27	-1.81599	1.4e-49	-0.776268	8.97e-09	K14575//AAA family ATPase+ko03008//Ribosome biogenesis in eukaryotes	XP_962231.1|0.0e+00|hypothetical protein NCU06393 [Neurospora crassa OR74A]	GO:0005622//intracellular anatomical structure;GO:0005737//cytoplasm;GO:0110165//cellular anatomical entity;GO:0032553//ribonucleotide binding;GO:0043168//anion binding;GO:0000166//nucleotide binding;GO:0005488//binding;GO:0035639//purine ribonucleoside triphosphate binding;GO:0030554//adenyl nucleotide binding;GO:0032559//adenyl ribonucleotide binding;GO:0032555//purine ribonucleotide binding;GO…
NCU06969	12.67	8.52	8.14	4.86	-0.728754	0.00057494	-1.08167	4.33e-07	-1.17386	7.08e-05	-0.775975	0.143261	K15158//mediator of RNA polymerase II transcription subunit 15, fungi type	XP_962609.1|0.0e+00|phosphoinositide 3-phosphate phosphatase [Neurospora crassa OR74A]	GO:0048015//phosphatidylinositol-mediated signaling;GO:0044255//cellular lipid metabolic process;GO:0006807//nitrogen compound metabolic process;GO:0035556//intracellular signal transduction;GO:0006629//lipid metabolic process;GO:0036211//protein modification process;GO:0006650//glycerophospholipid metabolic process;GO:0050789//regulation of biological process;GO:0050794//regulation of cellular p…
NCU02380	118.406	109.72	151.063	88.89	-0.233446	0.0300868	-0.094447	0.242032	-0.680412	4.27e-12	-0.773994	5.87e-29	K01868//threonyl-tRNA synthetase [EC:6.1.1.3]+ko00970//Aminoacyl-tRNA biosynthesis;K01868//threonyl-tRNA synthetase [EC:6.1.1.3]+ko00970//Aminoacyl-tRNA biosynthesis;K01868//threonyl-tRNA synthetase [EC:6.1.1.3]+ko00970//Aminoacyl-tRNA biosynthesis	XP_011395156.1|0.0e+00|threonyl-tRNA synthetase, variant 2 [Neurospora crassa OR74A]	GO:0006082//organic acid metabolic process;GO:0043039//tRNA aminoacylation;GO:1901576//organic substance biosynthetic process;GO:0019752//carboxylic acid metabolic process;GO:0019538//protein metabolic process;GO:0090304//nucleic acid metabolic process;GO:0034645//cellular macromolecule biosynthetic process;GO:0006518//peptide metabolic process;GO:0043604//amide biosynthetic process;GO:0006412//t…
NCU09571	25.786	27.146	9.716	5.8	-0.0745302	0.702968	-1.84634	1.43e-48	-2.59063	3.62e-63	-0.773148	1.47e-06	K03256//tRNA (adenine58-N1)-methyltransferase non-catalytic subunit	XP_959682.1|0.0e+00|tRNA (adenine-N(1)-)-methyltransferase non-catalytic subunit trm6 [Neurospora crassa OR74A]	GO:0008033//tRNA processing;GO:0043412//macromolecule modification;GO:0032259//methylation;GO:0044260//cellular macromolecule metabolic process;GO:0043170//macromolecule metabolic process;GO:0006807//nitrogen compound metabolic process;GO:0010467//gene expression;GO:0006400//tRNA modification;GO:0009451//RNA modification;GO:0043414//macromolecule methylation;GO:0030488//tRNA methylation;GO:000998…
NCU02677	122.406	141.923	29.373	17.516	0.0643522	0.829847	-2.50177	2.08e-109	-3.3868	3.38e-75	-0.772796	1.38e-10	K01955//carbamoyl-phosphate synthase large subunit [EC:6.3.5.5]+ko00250//Alanine, aspartate and glutamate metabolism+ko01240//Biosynthesis of cofactors+ko01100//Metabolic pathways+ko00240//Pyrimidine metabolism	XP_965450.1|0.0e+00|carbamoyl-phosphate synthase large subunit [Neurospora crassa OR74A]	GO:0019752//carboxylic acid metabolic process;GO:0006793//phosphorus metabolic process;GO:0019856//pyrimidine nucleobase biosynthetic process;GO:0006753//nucleoside phosphate metabolic process;GO:0034641//cellular nitrogen compound metabolic process;GO:0009058//biosynthetic process;GO:0009260//ribonucleotide biosynthetic process;GO:0019693//ribose phosphate metabolic process;GO:0006796//phosphate…
NCU01364	18.263	16.22	44.773	26.843	-0.324566	0.0342786	0.853621	1.84e-11	0.362871	0.00825639	-0.769929	1.38e-10	NA	XP_960716.1|6.7e-209|oxidoreductase [Neurospora crassa OR74A]	GO:0016491//oxidoreductase activity;GO:0043167//ion binding;GO:0003824//catalytic activity;GO:0043169//cation binding;GO:0005488//binding;GO:0046872//metal ion binding;
NCU09794	48.936	28.43	25.466	15.33	-0.934945	2.08e-09	-1.38138	5.81e-31	-1.26158	3.21e-10	-0.768385	5.66e-06	K23612//neural Wiskott-Aldrich syndrome protein+ko04144//Endocytosis	XP_960192.1|3.0e-196|NAD-binding Rossmann fold oxidoreductase [Neurospora crassa OR74A]	GO:0044237//cellular metabolic process;GO:0006740//NADPH regeneration;GO:0006739//NADP metabolic process;GO:0006091//generation of precursor metabolites and energy;GO:0008152//metabolic process;GO:0009987//cellular process;GO:0110165//cellular anatomical entity;GO:0005622//intracellular anatomical structure;GO:0005737//cytoplasm;GO:0016491//oxidoreductase activity;GO:0000166//nucleotide binding;G…
NCU06068	6.22	5.546	10.77	6.453	-0.311057	0.307534	0.359189	0.0510214	-0.139149	0.494789	-0.767369	1.48e-11	K09241//transcriptional regulatory protein GAL4;K13181//ATP-dependent RNA helicase DDX27 [EC:3.6.4.13];K01301//N-acetylated-alpha-linked acidic dipeptidase [EC:3.4.17.21];K09248//proline utilization trans-activator	XP_959831.2|0.0e+00|fungal specific transcription factor [Neurospora crassa OR74A]	GO:0043170//macromolecule metabolic process;GO:0046483//heterocycle metabolic process;GO:0008152//metabolic process;GO:0009987//cellular process;GO:0006139//nucleobase-containing compound metabolic process;GO:0009059//macromolecule biosynthetic process;GO:0032774//RNA biosynthetic process;GO:0044238//primary metabolic process;GO:1901576//organic substance biosynthetic process;GO:0044249//cellular…
NCU06296	8.096	7.686	29.103	17.436	-0.228775	0.511332	1.4062	3.83e-35	0.827176	0.000571621	-0.766927	2.71e-14	NA	XP_962558.3|0.0e+00|hypothetical protein NCU06296 [Neurospora crassa OR74A]	GO:0050660//flavin adenine dinucleotide binding;GO:0097159//organic cyclic compound binding;GO:1901265//nucleoside phosphate binding;GO:0000166//nucleotide binding;GO:0004497//monooxygenase activity;GO:0036094//small molecule binding;GO:0005488//binding;GO:0003824//catalytic activity;GO:0043167//ion binding;GO:0043168//anion binding;GO:0016709//oxidoreductase activity, acting on paired donors, wi…
NCU06749	13.216	12.706	4.803	2.886	-0.215679	0.464817	-1.9099	8.72e-17	-2.50863	6.51e-30	-0.76689	0.00693706	K02906//large subunit ribosomal protein L3+ko03010//Ribosome	XP_963521.1|1.3e-217|mitochondrial 54S ribosomal protein YmL9 [Neurospora crassa OR74A]	GO:1901576//organic substance biosynthetic process;GO:0006807//nitrogen compound metabolic process;GO:0043603//cellular amide metabolic process;GO:0044237//cellular metabolic process;GO:0044260//cellular macromolecule metabolic process;GO:0034641//cellular nitrogen compound metabolic process;GO:0044249//cellular biosynthetic process;GO:0043043//peptide biosynthetic process;GO:0034645//cellular ma…
NCU04020	205.19	188.24	162.356	97.34	-0.277937	0.0284694	-0.780805	3.69e-18	-1.31549	1.53e-34	-0.766405	3.71e-22	K04567//lysyl-tRNA synthetase, class II [EC:6.1.1.6]+ko00970//Aminoacyl-tRNA biosynthesis	XP_009854427.1|0.0e+00|hypothetical protein NEUTE1DRAFT_87826 [Neurospora tetrasperma FGSC 2508]	GO:0090304//nucleic acid metabolic process;GO:0034641//cellular nitrogen compound metabolic process;GO:0006418//tRNA aminoacylation for protein translation;GO:0046483//heterocycle metabolic process;GO:0009058//biosynthetic process;GO:0019752//carboxylic acid metabolic process;GO:0006139//nucleobase-containing compound metabolic process;GO:0010467//gene expression;GO:0009987//cellular process;GO:0…
NCU03080	76.76	65.09	39.723	23.86	-0.390162	0.00104416	-1.39167	7.11e-52	-1.81213	3.04e-50	-0.764854	2.6e-14	K09650//rhomboid-like protein [EC:3.4.21.105]	XP_964173.1|0.0e+00|hypothetical protein NCU03080 [Neurospora crassa OR74A]	GO:0071704//organic substance metabolic process;GO:0010467//gene expression;GO:1901564//organonitrogen compound metabolic process;GO:0019538//protein metabolic process;GO:0044237//cellular metabolic process;GO:0016485//protein processing;GO:0051604//protein maturation;GO:0008152//metabolic process;GO:0044260//cellular macromolecule metabolic process;GO:0034641//cellular nitrogen compound metaboli…
NCU11158	6.98	6.72	9.8	5.9	-0.207976	0.369877	0.0512496	0.816795	-0.547382	0.00193762	-0.763599	1.12e-05	K18633//mitotic-spindle organizing protein 1	CAD70392.1|2.3e-179|hypothetical protein [Neurospora crassa]	GO:0051179//localization;GO:0031503//protein-containing complex localization;GO:0043232//intracellular non-membrane-bounded organelle;GO:0000930//gamma-tubulin complex;GO:0005622//intracellular anatomical structure;GO:0110165//cellular anatomical entity;GO:0043229//intracellular organelle;GO:0005815//microtubule organizing center;GO:0005816//spindle pole body;GO:0043226//organelle;GO:0015630//mic…
NCU06210	1990.2	1463.06	863.753	520.643	-0.597809	8.3e-08	-1.64493	4.47e-106	-1.85573	9.49e-51	-0.763017	1.46e-18	K02903//large subunit ribosomal protein L28e+ko03010//Ribosome	XP_962926.1|1.2e-75|hypothetical protein NCU06210 [Neurospora crassa OR74A]	GO:0019538//protein metabolic process;GO:0044249//cellular biosynthetic process;GO:0043170//macromolecule metabolic process;GO:0010467//gene expression;GO:0006412//translation;GO:0009058//biosynthetic process;GO:0044238//primary metabolic process;GO:0043603//cellular amide metabolic process;GO:1901566//organonitrogen compound biosynthetic process;GO:0044271//cellular nitrogen compound biosyntheti…
NCU00799	21.886	15.156	16.043	9.636	-0.681234	2.18e-10	-0.889281	1.75e-17	-1.01584	5.19e-19	-0.762809	1.57e-12	K00547//homocysteine S-methyltransferase [EC:2.1.1.10]+ko01100//Metabolic pathways+ko01110//Biosynthesis of secondary metabolites+ko00270//Cysteine and methionine metabolism	XP_964954.1|3.4e-176|hypothetical protein NCU00798 [Neurospora crassa OR74A]	NA
NCU09915	5.11	2.643	10.736	6.68	-1.23046	5.21e-10	0.639187	4.48e-06	1.0658	4.04e-09	-0.76108	5.42e-09	K12769//meiosis-specific transcription factor NDT80+ko04113//Meiosis - yeast;K12769//meiosis-specific transcription factor NDT80+ko04113//Meiosis - yeast;K12769//meiosis-specific transcription factor NDT80+ko04113//Meiosis - yeast;K12769//meiosis-specific transcription factor NDT80+ko04113//Meiosis - yeast	XP_011394329.1|0.0e+00|female sexual development-1 protein, variant 1 [Neurospora crassa OR74A]	GO:0051321//meiotic cell cycle;GO:1903508//positive regulation of nucleic acid-templated transcription;GO:0045893//positive regulation of transcription, DNA-templated;GO:0051171//regulation of nitrogen compound metabolic process;GO:0022414//reproductive process;GO:0050794//regulation of cellular process;GO:0031325//positive regulation of cellular metabolic process;GO:2001141//regulation of RNA bi…
NCU00597	45.65	39.403	12.253	6.53	-0.369446	0.047203	-2.22222	4.6e-53	-2.65907	1.04e-58	-0.760862	7.64e-06	K09142//methyltransferase [EC:2.1.1.-];K23735//lipoyl(octanoyl) transferase 2 [EC:2.3.1.181]+ko01240//Biosynthesis of cofactors+ko01100//Metabolic pathways+ko00785//Lipoic acid metabolism;K09142//methyltransferase [EC:2.1.1.-]	KAA8633771.1|1.8e-210|hypothetical protein SMACR_01287 [Sordaria macrospora]	GO:0044238//primary metabolic process;GO:0043412//macromolecule modification;GO:0043170//macromolecule metabolic process;GO:0018205//peptidyl-lysine modification;GO:0009249//protein lipoylation;GO:0051604//protein maturation;GO:0006464//cellular protein modification process;GO:0044267//cellular protein metabolic process;GO:0044237//cellular metabolic process;GO:0071704//organic substance metaboli…
NCU03500	83.056	63.47	57.443	34.63	-0.543896	0.00645439	-0.972971	1.23e-16	-1.23166	1.75e-13	-0.759296	1.78e-12	K19851//flocculation protein FLO11+ko04011//MAPK signaling pathway - yeast	XP_955837.2|2.7e-309|aminotransferase [Neurospora crassa OR74A]	GO:0008152//metabolic process;GO:0009058//biosynthetic process;GO:0003824//catalytic activity;GO:0016769//transferase activity, transferring nitrogenous groups;GO:0030170//pyridoxal phosphate binding;GO:0005488//binding;GO:0036094//small molecule binding;GO:0016740//transferase activity;GO:0008483//transaminase activity;GO:0019842//vitamin binding;GO:0043167//ion binding;GO:0070279//vitamin B6 bi…
NCU01404	12.38	10.87	7.183	4.336	-0.338982	0.00890095	-1.22529	4.01e-22	-1.68785	3.9e-35	-0.756971	8.5e-07	K15507//21S rRNA (GM2251-2'-O)-methyltransferase [EC:2.1.1.-]	XP_960584.1|0.0e+00|RNA methyltransferase [Neurospora crassa OR74A]	GO:0046483//heterocycle metabolic process;GO:0090304//nucleic acid metabolic process;GO:1901360//organic cyclic compound metabolic process;GO:0006807//nitrogen compound metabolic process;GO:0006725//cellular aromatic compound metabolic process;GO:0071704//organic substance metabolic process;GO:0010467//gene expression;GO:0044237//cellular metabolic process;GO:0016070//RNA metabolic process;GO:000…
NCU08375	51.01	59.796	54.606	33.316	0.0714848	0.692499	-0.33907	0.00496053	-1.21155	1.75e-12	-0.756639	6.66e-07	K21232//molybdopterin synthase sulfur carrier subunit+ko04122//Sulfur relay system;K18599//nuclear migration protein JNM1	XP_965278.2|4.2e-49|molybdopterin synthase small subunit CnxG [Neurospora crassa OR74A]	GO:0006777//Mo-molybdopterin cofactor biosynthetic process;GO:0043545//molybdopterin cofactor metabolic process;GO:0008152//metabolic process;GO:0019538//protein metabolic process;GO:0051189//prosthetic group metabolic process;GO:1901360//organic cyclic compound metabolic process;GO:0006793//phosphorus metabolic process;GO:0044267//cellular protein metabolic process;GO:1901576//organic substance …
NCU04216	73.426	82.983	18.22	11.006	0.0244977	0.90828	-2.45183	4.42e-87	-3.27784	1.76e-174	-0.756241	2.16e-09	K00764//amidophosphoribosyltransferase [EC:2.4.2.14]+ko00250//Alanine, aspartate and glutamate metabolism+ko00230//Purine metabolism+ko01100//Metabolic pathways+ko01110//Biosynthesis of secondary metabolites	XP_009847638.1|0.0e+00|hypothetical protein NEUTE1DRAFT_143781 [Neurospora tetrasperma FGSC 2508]	GO:1901135//carbohydrate derivative metabolic process;GO:0006164//purine nucleotide biosynthetic process;GO:1901564//organonitrogen compound metabolic process;GO:1901657//glycosyl compound metabolic process;GO:0009124//nucleoside monophosphate biosynthetic process;GO:0006725//cellular aromatic compound metabolic process;GO:0006144//purine nucleobase metabolic process;GO:0009126//purine nucleoside…
NCU06801	4.546	3.153	5.233	3.17	-0.681608	0.0070671	-0.236269	0.313767	-0.354772	0.183751	-0.756231	0.00133221	K14263//kynurenine formamidase [EC:3.5.1.9]+ko00380//Tryptophan metabolism+ko01240//Biosynthesis of cofactors+ko01100//Metabolic pathways+ko00630//Glyoxylate and dicarboxylate metabolism	XP_963642.3|3.9e-242|hypothetical protein NCU06801 [Neurospora crassa OR74A]	GO:0055086//nucleobase-containing small molecule metabolic process;GO:0006793//phosphorus metabolic process;GO:0006796//phosphate-containing compound metabolic process;GO:0009074//aromatic amino acid family catabolic process;GO:0071704//organic substance metabolic process;GO:0016054//organic acid catabolic process;GO:0006576//cellular biogenic amine metabolic process;GO:0006569//tryptophan catabo…
NCU08421	28.49	29.126	8.703	5.266	-0.116862	0.642664	-2.14847	1.2e-43	-2.83426	2.01e-55	-0.756182	5.24e-05	K19849//signaling mucin MSB2+ko04011//MAPK signaling pathway - yeast	OXB42663.1|4.5e-25|hypothetical protein B1J91_E06666g1 [[Candida] glabrata]	GO:0004252//serine-type endopeptidase activity;GO:0008233//peptidase activity;GO:0140096//catalytic activity, acting on a protein;GO:0017171//serine hydrolase activity;GO:0008236//serine-type peptidase activity;GO:0016787//hydrolase activity;GO:0003824//catalytic activity;GO:0004175//endopeptidase activity;
NCU07072	18.19	16	10.156	6.126	-0.321402	0.0277694	-1.28375	3.58e-26	-1.76148	1.33e-36	-0.754415	9.03e-08	K09828//Delta24-sterol reductase [EC:1.3.1.72 1.3.1.-]+ko01100//Metabolic pathways+ko01110//Biosynthesis of secondary metabolites+ko00100//Steroid biosynthesis;K09828//Delta24-sterol reductase [EC:1.3.1.72 1.3.1.-]+ko01100//Metabolic pathways+ko01110//Biosynthesis of secondary metabolites+ko00100//Steroid biosynthesis	XP_960337.1|0.0e+00|galactose-1-phosphate uridylyltransferase [Neurospora crassa OR74A]	GO:0071704//organic substance metabolic process;GO:1901360//organic cyclic compound metabolic process;GO:0044238//primary metabolic process;GO:0006629//lipid metabolic process;GO:0008152//metabolic process;GO:0008202//steroid metabolic process;GO:0005737//cytoplasm;GO:0016021//integral component of membrane;GO:0110165//cellular anatomical entity;GO:0016020//membrane;GO:0031224//intrinsic componen…
NCU08368	6.88	6.693	2.78	1.696	-0.185539	0.46567	-1.74358	5.87e-15	-2.35346	5.8e-29	-0.750891	0.0110755	K03539//ribonuclease P/MRP protein subunit RPP1 [EC:3.1.26.5]+ko03008//Ribosome biogenesis in eukaryotes	XP_965271.1|2.5e-217|ribonuclease P complex subunit Pop2 [Neurospora crassa OR74A]	GO:0006807//nitrogen compound metabolic process;GO:0006139//nucleobase-containing compound metabolic process;GO:0046483//heterocycle metabolic process;GO:0044238//primary metabolic process;GO:0006725//cellular aromatic compound metabolic process;GO:0034660//ncRNA metabolic process;GO:0008152//metabolic process;GO:0016070//RNA metabolic process;GO:0010467//gene expression;GO:0043170//macromolecule…
NCU05134	40.896	31.65	522.37	319.486	-0.528753	0.00462573	3.23601	2.35e-126	2.97344	8.43e-41	-0.748878	0.0293815	NA	XP_956632.3|9.2e-62|hypothetical protein NCU05134 [Neurospora crassa OR74A]	NA
NCU03293	962.563	696.243	619.933	377.146	-0.623083	8.69e-08	-1.07584	9.47e-27	-1.24516	7.59e-32	-0.748431	4.36e-15	K19851//flocculation protein FLO11+ko04011//MAPK signaling pathway - yeast	XP_964219.1|1.4e-84|hypothetical protein NCU03293 [Neurospora crassa OR74A]	NA
NCU01936	10.78	9.403	12.846	7.803	-0.348304	0.00257429	-0.187228	0.185388	-0.631376	1.82e-07	-0.748238	2.56e-08	K03509//DNA polymerase eta [EC:2.7.7.7]	XP_964120.1|0.0e+00|sister chromatid cohesion protein Eso1 [Neurospora crassa OR74A]	GO:0044237//cellular metabolic process;GO:0044260//cellular macromolecule metabolic process;GO:0009059//macromolecule biosynthetic process;GO:1901362//organic cyclic compound biosynthetic process;GO:0006301//postreplication repair;GO:0090304//nucleic acid metabolic process;GO:0000731//DNA synthesis involved in DNA repair;GO:0006139//nucleobase-containing compound metabolic process;GO:0042276//err…
NCU05032	3180.11	2803.78	1642.78	1005.91	-0.339093	0.00212818	-1.3912	1.28e-72	-1.84496	3.09e-47	-0.747814	2.29e-14	K02927//ubiquitin-large subunit ribosomal protein L40e+ko04120//Ubiquitin mediated proteolysis+ko03010//Ribosome;K15219//RNA polymerase I-specific transcription initiation factor RRN7;K02927//ubiquitin-large subunit ribosomal protein L40e+ko04120//Ubiquitin mediated proteolysis+ko03010//Ribosome	XP_009854795.1|1.1e-66|hypothetical protein NEUTE1DRAFT_88539, partial [Neurospora tetrasperma FGSC 2508]	GO:0043170//macromolecule metabolic process;GO:0044271//cellular nitrogen compound biosynthetic process;GO:0009987//cellular process;GO:0010467//gene expression;GO:0009058//biosynthetic process;GO:0044267//cellular protein metabolic process;GO:0006807//nitrogen compound metabolic process;GO:0071704//organic substance metabolic process;GO:0019538//protein metabolic process;GO:0043043//peptide bios…
NCU07859	269.556	268.853	240.726	146.28	-0.153908	0.20464	-0.601713	1.43e-10	-1.23973	2.63e-47	-0.747621	4.6e-22	K20238//sphingolipid C9-methyltransferase [EC:2.1.1.317]	XP_003662629.1|3.0e-252|uncharacterized protein MYCTH_2303482 [Thermothelomyces thermophilus ATCC 42464]	GO:0008152//metabolic process;GO:0032259//methylation;GO:0016020//membrane;GO:0031224//intrinsic component of membrane;GO:0016021//integral component of membrane;GO:0110165//cellular anatomical entity;GO:0016740//transferase activity;GO:0008168//methyltransferase activity;GO:0003824//catalytic activity;GO:0016741//transferase activity, transferring one-carbon groups;
NCU00483	18.613	18.846	15.826	9.623	-0.132154	0.394388	-0.673122	6.04e-10	-1.33296	1.36e-18	-0.747398	1.68e-08	K03243//translation initiation factor 5B;K11294//nucleolin	XP_956168.3|6.8e-172|hypothetical protein NCU00483 [Neurospora crassa OR74A]	GO:0097159//organic cyclic compound binding;GO:0003676//nucleic acid binding;GO:1901363//heterocyclic compound binding;GO:0043167//ion binding;GO:0046914//transition metal ion binding;GO:0008270//zinc ion binding;GO:0005488//binding;GO:0046872//metal ion binding;GO:0043169//cation binding;
NCU06520	10.56	10.066	4.273	2.596	-0.216866	0.267314	-1.74212	5.82e-27	-2.31785	3.29e-41	-0.747071	0.000275406	K14806//ATP-dependent RNA helicase DDX31/DBP7 [EC:3.6.4.13]	XP_961777.1|0.0e+00|ATP-dependent RNA helicase dbp-7 [Neurospora crassa OR74A]	GO:0006725//cellular aromatic compound metabolic process;GO:1901360//organic cyclic compound metabolic process;GO:0034660//ncRNA metabolic process;GO:0044085//cellular component biogenesis;GO:0034470//ncRNA processing;GO:0010467//gene expression;GO:0090304//nucleic acid metabolic process;GO:0006396//RNA processing;GO:0044238//primary metabolic process;GO:0042254//ribosome biogenesis;GO:0043170//m…
NCU03794	23.84	27.01	8.56	5.206	0.0327987	0.889033	-1.91546	8.44e-46	-2.73989	4.94e-86	-0.746021	7.39e-07	K14558//periodic tryptophan protein 2+ko03008//Ribosome biogenesis in eukaryotes	XP_961183.1|0.0e+00|periodic tryptophan protein 2 [Neurospora crassa OR74A]	GO:0090304//nucleic acid metabolic process;GO:0034660//ncRNA metabolic process;GO:0042254//ribosome biogenesis;GO:0070925//organelle assembly;GO:0042255//ribosome assembly;GO:0006807//nitrogen compound metabolic process;GO:0008152//metabolic process;GO:0016070//RNA metabolic process;GO:0140694//non-membrane-bounded organelle assembly;GO:0043170//macromolecule metabolic process;GO:0006725//cellula…
NCU08516	3.423	1.393	5.86	3.573	-1.45437	1.71e-06	0.337134	0.128924	1.00244	0.00107458	-0.74594	0.000584795	K01785//aldose 1-epimerase [EC:5.1.3.3]+ko00010//Glycolysis / Gluconeogenesis+ko01100//Metabolic pathways+ko00052//Galactose metabolism+ko01110//Biosynthesis of secondary metabolites	XP_963166.1|8.7e-248|aldose 1-epimerase [Neurospora crassa OR74A]	GO:0009056//catabolic process;GO:0006012//galactose metabolic process;GO:1901575//organic substance catabolic process;GO:0071704//organic substance metabolic process;GO:0016052//carbohydrate catabolic process;GO:0044282//small molecule catabolic process;GO:0044238//primary metabolic process;GO:0005996//monosaccharide metabolic process;GO:0019320//hexose catabolic process;GO:0046365//monosaccharid…
NCU01121	31.673	28.173	13.086	8.01	-0.324944	0.0431353	-1.71483	1.34e-33	-2.18111	8.59e-41	-0.745623	6.1e-05	K06867//uncharacterized protein	XP_961028.2|2.0e-139|hypothetical protein NCU01121 [Neurospora crassa OR74A]	NA
NCU07030	7.366	4.186	7.496	4.57	-0.972722	9.64e-06	-0.417264	0.0323344	-0.23407	0.259397	-0.745028	3.52e-05	NA	XP_962169.1|0.0e+00|hypothetical protein NCU07030 [Neurospora crassa OR74A]	GO:0016614//oxidoreductase activity, acting on CH-OH group of donors;GO:0003824//catalytic activity;GO:0016491//oxidoreductase activity;
NCU06747	1.323	1.683	102.59	62.553	0.19005	0.758143	5.83757	3.23e-196	4.86247	5.63e-92	-0.743497	3.61e-06	NA	XP_963519.1|2.6e-133|hypothetical protein NCU06747 [Neurospora crassa OR74A]	GO:0016020//membrane;GO:0016021//integral component of membrane;GO:0110165//cellular anatomical entity;GO:0031224//intrinsic component of membrane;
NCU09848	2.44	5.183	4.91	3.003	0.936112	0.0209759	0.569217	0.049419	-1.15984	0.00102056	-0.742814	0.00704776	K23612//neural Wiskott-Aldrich syndrome protein+ko04144//Endocytosis	XP_958372.1|8.7e-140|hypothetical protein NCU09848 [Neurospora crassa OR74A]	NA
NCU01916	26.006	32.31	11.54	7.043	0.164601	0.396966	-1.61103	1.97e-40	-2.56348	1.21e-60	-0.741845	6.64e-08	K15116//solute carrier family 25, member 33/36	XP_965547.1|3.9e-222|mitochondrial carrier protein RIM2 [Neurospora crassa OR74A]	GO:1901679//nucleotide transmembrane transport;GO:0015931//nucleobase-containing compound transport;GO:0072531//pyrimidine-containing compound transmembrane transport;GO:0071702//organic substance transport;GO:0071705//nitrogen compound transport;GO:0006810//transport;GO:0051179//localization;GO:0009987//cellular process;GO:0006862//nucleotide transport;GO:0015748//organophosphate ester transport…
NCU03257	127.88	152.04	84.323	51.43	0.0934795	0.535691	-1.04339	1.91e-33	-1.92205	4.47e-84	-0.741776	1.16e-19	K03320//ammonium transporter, Amt family;K03320//ammonium transporter, Amt family	RKU42349.1|2.4e-250|hypothetical protein DL546_005867 [Coniochaeta pulveracea]	GO:0019740//nitrogen utilization;GO:0031226//intrinsic component of plasma membrane;GO:0031224//intrinsic component of membrane;GO:0071944//cell periphery;GO:0016020//membrane;GO:0110165//cellular anatomical entity;GO:0005886//plasma membrane;GO:0005887//integral component of plasma membrane;GO:0016021//integral component of membrane;GO:0008324//cation transmembrane transporter activity;GO:000851…
NCU00494	16.433	9.76	15.78	9.626	-0.903443	1.61e-14	-0.498191	1.28e-06	-0.379675	0.0034821	-0.741212	4.22e-12	K03351//anaphase-promoting complex subunit 4+ko04120//Ubiquitin mediated proteolysis+ko04113//Meiosis - yeast+ko04111//Cell cycle - yeast	XP_956179.2|0.0e+00|hypothetical protein NCU00494 [Neurospora crassa OR74A]	GO:0050794//regulation of cellular process;GO:0051726//regulation of cell cycle;GO:0010564//regulation of cell cycle process;GO:0048518//positive regulation of biological process;GO:0009987//cellular process;GO:1901564//organonitrogen compound metabolic process;GO:0065007//biological regulation;GO:0043412//macromolecule modification;GO:0000209//protein polyubiquitination;GO:0043170//macromolecule…
NCU03092	223.383	303.513	55.726	34.033	0.295368	0.107118	-2.44063	1.79e-98	-3.52284	2.43e-114	-0.741115	3.21e-10	K11294//nucleolin	XP_963862.1|4.1e-243|nuclear localization sequence binding protein [Neurospora crassa OR74A]	GO:0043229//intracellular organelle;GO:0005622//intracellular anatomical structure;GO:0043227//membrane-bounded organelle;GO:0005634//nucleus;GO:0043231//intracellular membrane-bounded organelle;GO:0043226//organelle;GO:0110165//cellular anatomical entity;GO:0003729//mRNA binding;GO:0097159//organic cyclic compound binding;GO:0005488//binding;GO:1901363//heterocyclic compound binding;GO:0003676//…
NCU05235	44.153	58.886	18.59	11.383	0.264707	0.0675491	-1.68548	6.24e-51	-2.73575	4.93e-79	-0.7407	1.93e-07	K02896//large subunit ribosomal protein L24e+ko03010//Ribosome	OTA05256.1|1.3e-83|ribosomal protein L24e, putative [Trichoderma parareesei]	GO:0044093//positive regulation of molecular function;GO:0065007//biological regulation;GO:0065003//protein-containing complex assembly;GO:0043933//protein-containing complex organization;GO:0065009//regulation of molecular function;GO:1902626//assembly of large subunit precursor of preribosome;GO:0042254//ribosome biogenesis;GO:0016043//cellular component organization;GO:0009987//cellular proces…
NCU07015	61.61	47.063	41.23	25.166	-0.538864	0.000193312	-1.00454	1.71e-25	-1.25016	6.18e-17	-0.739796	1.48e-11	K00777//queuine tRNA-ribosyltransferase catalytic subunit [EC:2.4.2.64];K00777//queuine tRNA-ribosyltransferase catalytic subunit [EC:2.4.2.64]	XP_011394217.1|9.4e-231|queuine tRNA-ribosyltransferase [Neurospora crassa OR74A]	GO:1901360//organic cyclic compound metabolic process;GO:0044237//cellular metabolic process;GO:0090304//nucleic acid metabolic process;GO:0016070//RNA metabolic process;GO:0006399//tRNA metabolic process;GO:0009987//cellular process;GO:0006139//nucleobase-containing compound metabolic process;GO:0010467//gene expression;GO:0006396//RNA processing;GO:0044238//primary metabolic process;GO:0008033/…
NCU03410	10.416	9.03	11.146	6.843	-0.360194	0.0753164	-0.339496	0.0785473	-0.762557	8.54e-05	-0.739095	0.000241874	K23612//neural Wiskott-Aldrich syndrome protein+ko04144//Endocytosis	XP_956857.1|8.8e-168|hypothetical protein NCU03410 [Neurospora crassa OR74A]	GO:0110165//cellular anatomical entity;GO:0016020//membrane;GO:0016021//integral component of membrane;GO:0031224//intrinsic component of membrane;GO:0140640//catalytic activity, acting on a nucleic acid;GO:0102522//tRNA 4-demethylwyosine alpha-amino-alpha-carboxypropyltransferase activity;GO:0016740//transferase activity;GO:0003824//catalytic activity;GO:0140098//catalytic activity, acting on RN…
NCU11175	26.62	30.1	7.843	4.806	0.0299984	0.906102	-2.20013	2.94e-46	-3.01163	1.57e-95	-0.736252	2.98e-05	K13181//ATP-dependent RNA helicase DDX27 [EC:3.6.4.13]	KXX76889.1|0.0e+00|ATP-dependent RNA helicase drs1 [Madurella mycetomatis]	GO:0005524//ATP binding;GO:0000166//nucleotide binding;GO:0043167//ion binding;GO:0032553//ribonucleotide binding;GO:0140098//catalytic activity, acting on RNA;GO:0008186//ATP-dependent activity, acting on RNA;GO:0016787//hydrolase activity;GO:0032555//purine ribonucleotide binding;GO:0004386//helicase activity;GO:0003824//catalytic activity;GO:0005488//binding;GO:0017076//purine nucleotide bindi…
NCU12058	1.176	1.1	14.873	9.143	-0.264131	0.695744	3.24627	2.71e-36	2.73136	3.63e-20	-0.736227	6.11e-05	K22745//apoptosis-inducing factor 2	XP_011395340.1|3.0e-254|oxidoreductase [Neurospora crassa OR74A]	GO:0005622//intracellular anatomical structure;GO:0005737//cytoplasm;GO:0110165//cellular anatomical entity;GO:0016645//oxidoreductase activity, acting on the CH-NH group of donors;GO:0036094//small molecule binding;GO:1901363//heterocyclic compound binding;GO:1901265//nucleoside phosphate binding;GO:0043167//ion binding;GO:0005488//binding;GO:0009055//electron transfer activity;GO:0050660//flavi…
NCU03564	5.653	4.316	6.146	3.77	-0.540339	0.000318445	-0.317751	0.0242232	-0.557216	0.000168309	-0.736018	1.37e-07	K15339//holliday junction resolvase YEN1 [EC:3.1.-.-];K15339//holliday junction resolvase YEN1 [EC:3.1.-.-]	XP_956127.3|0.0e+00|flap structure-specific endonuclease [Neurospora crassa OR74A]	GO:0043227//membrane-bounded organelle;GO:0043226//organelle;GO:0043229//intracellular organelle;GO:0043231//intracellular membrane-bounded organelle;GO:0005622//intracellular anatomical structure;GO:0005634//nucleus;GO:0110165//cellular anatomical entity;GO:0005737//cytoplasm;GO:0004536//deoxyribonuclease activity;GO:0016787//hydrolase activity;GO:0016893//endonuclease activity, active with eith…
NCU02179	6.78	8.793	59.56	34.976	-0.0420947	0.838615	2.42232	2.44e-134	1.68421	6.6e-70	-0.735735	4.32e-22	K00102//D-lactate dehydrogenase (cytochrome) [EC:1.1.2.4]+ko01100//Metabolic pathways+ko00620//Pyruvate metabolism;K11699//RNA-dependent RNA polymerase [EC:2.7.7.48]	XP_964249.1|0.0e+00|D-lactate dehydrogenase [Neurospora crassa OR74A]	GO:0016054//organic acid catabolic process;GO:0043436//oxoacid metabolic process;GO:0016246//RNA interference;GO:0034641//cellular nitrogen compound metabolic process;GO:0044282//small molecule catabolic process;GO:0071840//cellular component organization or biogenesis;GO:0010629//negative regulation of gene expression;GO:0035194//post-transcriptional gene silencing by RNA;GO:0006333//chromatin a…
NCU02482	99.59	52.936	109.823	65.32	-1.03908	6.34e-09	-0.287753	0.0166513	-0.0289408	0.889739	-0.735268	2.53e-13	K01647//citrate synthase [EC:2.3.3.1]+ko00020//Citrate cycle (TCA cycle)+ko01100//Metabolic pathways+ko01230//Biosynthesis of amino acids+ko01110//Biosynthesis of secondary metabolites+ko01210//2-Oxocarboxylic acid metabolism+ko01200//Carbon metabolism+ko00630//Glyoxylate and dicarboxylate metabolism;K01647//citrate synthase [EC:2.3.3.1]+ko00020//Citrate cycle (TCA cycle)+ko01100//Metabolic pathw…	XP_011392956.1|8.3e-275|2-methylcitrate synthase, variant 1 [Neurospora crassa OR74A]	GO:0009060//aerobic respiration;GO:0006091//generation of precursor metabolites and energy;GO:0006099//tricarboxylic acid cycle;GO:0008152//metabolic process;GO:0044238//primary metabolic process;GO:0044237//cellular metabolic process;GO:0015980//energy derivation by oxidation of organic compounds;GO:0009987//cellular process;GO:0071704//organic substance metabolic process;GO:0045333//cellular re…
NCU00843	65.173	59.45	27.09	16.636	-0.284509	0.0295475	-1.70597	2.16e-65	-2.20134	7.88e-79	-0.734782	3.81e-12	K00601//phosphoribosylglycinamide formyltransferase [EC:2.1.2.2]+ko00230//Purine metabolism+ko00670//One carbon pool by folate+ko01100//Metabolic pathways+ko01110//Biosynthesis of secondary metabolites	XP_963963.1|6.0e-127|phosphoribosylglycinamide formyltransferase [Neurospora crassa OR74A]	GO:0009152//purine ribonucleotide biosynthetic process;GO:0009124//nucleoside monophosphate biosynthetic process;GO:0071704//organic substance metabolic process;GO:0009161//ribonucleoside monophosphate metabolic process;GO:0009058//biosynthetic process;GO:0046390//ribose phosphate biosynthetic process;GO:1901135//carbohydrate derivative metabolic process;GO:0006164//purine nucleotide biosynthetic…
NCU00650	30.626	32.923	12.496	7.653	-0.0440536	0.831082	-1.7328	6.82e-46	-2.46917	4.88e-77	-0.734543	4.67e-08	K14548//U3 small nucleolar RNA-associated protein 4+ko03008//Ribosome biogenesis in eukaryotes	XP_965790.2|0.0e+00|Wdr1p [Neurospora crassa OR74A]	GO:0010467//gene expression;GO:0034660//ncRNA metabolic process;GO:0000462//maturation of SSU-rRNA from tricistronic rRNA transcript (SSU-rRNA, 5.8S rRNA, LSU-rRNA);GO:0044237//cellular metabolic process;GO:0009987//cellular process;GO:1901360//organic cyclic compound metabolic process;GO:0042274//ribosomal small subunit biogenesis;GO:0034641//cellular nitrogen compound metabolic process;GO:00718…
NCU01241	55.763	54.056	28.653	17.56	-0.192664	0.176225	-1.39951	2.62e-37	-1.98562	2.41e-69	-0.73321	2.31e-12	K15105//solute carrier family 25 (mitochondrial aspartate/glutamate transporter), member 12/13	XP_961607.1|0.0e+00|mitochondrial carrier protein [Neurospora crassa OR74A]	GO:0015740//C4-dicarboxylate transport;GO:0006820//anion transport;GO:0098656//anion transmembrane transport;GO:1902475//L-alpha-amino acid transmembrane transport;GO:0006091//generation of precursor metabolites and energy;GO:0022900//electron transport chain;GO:0022904//respiratory electron transport chain;GO:0071702//organic substance transport;GO:0006865//amino acid transport;GO:0006811//ion t…
NCU10080	6.863	7.103	8.623	5.296	-0.107133	0.692958	-0.114853	0.488955	-0.786102	1.59e-05	-0.732191	2.12e-07	K05740//diaphanous 1;K23612//neural Wiskott-Aldrich syndrome protein+ko04144//Endocytosis	XP_957845.3|0.0e+00|hypothetical protein NCU10080 [Neurospora crassa OR74A]	GO:0010467//gene expression;GO:0043170//macromolecule metabolic process;GO:1901362//organic cyclic compound biosynthetic process;GO:0044238//primary metabolic process;GO:0034654//nucleobase-containing compound biosynthetic process;GO:0009058//biosynthetic process;GO:0016070//RNA metabolic process;GO:0090304//nucleic acid metabolic process;GO:1901360//organic cyclic compound metabolic process;GO:0…
NCU00868	25.143	21.653	61.97	38.096	-0.383808	0.244204	0.852382	1.04e-06	0.461126	0.048892	-0.73193	4.6e-08	K00545//catechol O-methyltransferase [EC:2.1.1.6]+ko01100//Metabolic pathways+ko00350//Tyrosine metabolism;K10437//phenylacetate 2-hydroxylase [EC:1.14.14.54]+ko01100//Metabolic pathways+ko00360//Phenylalanine metabolism	XP_964784.1|2.7e-143|hypothetical protein NCU00868 [Neurospora crassa OR74A]	NA
NCU05548	84.696	94.436	33.793	20.67	0.0100123	0.967656	-1.76173	5.83e-75	-2.54848	8.54e-64	-0.730911	2.76e-12	K01626//3-deoxy-7-phosphoheptulonate synthase [EC:2.5.1.54]+ko01100//Metabolic pathways+ko01230//Biosynthesis of amino acids+ko01110//Biosynthesis of secondary metabolites+ko00400//Phenylalanine, tyrosine and tryptophan biosynthesis;K01626//3-deoxy-7-phosphoheptulonate synthase [EC:2.5.1.54]+ko01100//Metabolic pathways+ko01230//Biosynthesis of amino acids+ko01110//Biosynthesis of secondary metabo…	XP_009854273.1|1.0e-212|phospho-2-dehydro-3-deoxyheptonate aldolase [Neurospora tetrasperma FGSC 2508]	GO:0044281//small molecule metabolic process;GO:0016053//organic acid biosynthetic process;GO:0071704//organic substance metabolic process;GO:0019752//carboxylic acid metabolic process;GO:0044283//small molecule biosynthetic process;GO:1901564//organonitrogen compound metabolic process;GO:0046394//carboxylic acid biosynthetic process;GO:0008152//metabolic process;GO:0006725//cellular aromatic com…
NCU00193	17.936	15.23	23.473	14.446	-0.385812	0.00907983	-0.0504651	0.744389	-0.441545	0.00914239	-0.730792	2.2e-07	K05286//GPI mannosyltransferase 3 [EC:2.4.1.-]+ko01100//Metabolic pathways+ko00563//Glycosylphosphatidylinositol (GPI)-anchor biosynthesis	XP_956416.1|0.0e+00|GPI mannosyltransferase 3 [Neurospora crassa OR74A]	GO:0008152//metabolic process;GO:0044249//cellular biosynthetic process;GO:0090407//organophosphate biosynthetic process;GO:1901564//organonitrogen compound metabolic process;GO:0008654//phospholipid biosynthetic process;GO:0008610//lipid biosynthetic process;GO:0045017//glycerolipid biosynthetic process;GO:0044260//cellular macromolecule metabolic process;GO:0006807//nitrogen compound metabolic …
NCU00087	82.15	87.386	55.956	34.466	-0.0607999	0.699071	-0.990713	3.32e-23	-1.70492	5.18e-75	-0.730587	4.34e-17	K01057//6-phosphogluconolactonase [EC:3.1.1.31]+ko00030//Pentose phosphate pathway+ko01100//Metabolic pathways+ko01110//Biosynthesis of secondary metabolites+ko01200//Carbon metabolism	XP_957211.1|1.4e-147|6-phosphogluconolactonase [Neurospora crassa OR74A]	GO:0006796//phosphate-containing compound metabolic process;GO:0006740//NADPH regeneration;GO:1901135//carbohydrate derivative metabolic process;GO:0051156//glucose 6-phosphate metabolic process;GO:0005975//carbohydrate metabolic process;GO:0006091//generation of precursor metabolites and energy;GO:0006793//phosphorus metabolic process;GO:0006098//pentose-phosphate shunt;GO:0009987//cellular proc…
NCU02877	3.77	2.276	237.806	145.97	-0.893334	7.54e-06	5.55242	0	5.67154	0	-0.730191	2.84e-21	K11238//cytokinesis protein+ko04011//MAPK signaling pathway - yeast;K05740//diaphanous 1;K14569//ribosome biogenesis protein BMS1+ko03008//Ribosome biogenesis in eukaryotes	XP_965559.3|0.0e+00|hypothetical protein NCU02877 [Neurospora crassa OR74A]	NA
NCU00233	0.69	0.58	6.196	3.3	0.0746458	0.939087	2.6384	5.36e-11	1.79301	1.53e-05	-0.729759	0.0142203	K20832//galactan endo-beta-1,3-galactanase [EC:3.2.1.181];K20832//galactan endo-beta-1,3-galactanase [EC:3.2.1.181];K20832//galactan endo-beta-1,3-galactanase [EC:3.2.1.181]	XP_957704.2|1.6e-174|glycoside hydrolase [Neurospora crassa OR74A]	GO:0005975//carbohydrate metabolic process;GO:0044238//primary metabolic process;GO:0071704//organic substance metabolic process;GO:0008152//metabolic process;GO:0030246//carbohydrate binding;GO:0016787//hydrolase activity;GO:0003824//catalytic activity;GO:0005488//binding;GO:0016798//hydrolase activity, acting on glycosyl bonds;GO:0004553//hydrolase activity, hydrolyzing O-glycosyl compounds;
NCU01299	26.84	23.563	25.423	15.803	-0.340901	0.0744817	-0.510787	0.0102072	-0.943188	6.37e-08	-0.72964	0.000490839	NA	KHE83514.1|3.5e-76|hypothetical protein GE21DRAFT_1109373 [Neurospora crassa]	NA
NCU05123	4.67	4.96	44.103	27.1	-0.0682536	0.871456	2.80876	4.4e-101	2.10737	2.55e-25	-0.729162	2.57e-13	K23612//neural Wiskott-Aldrich syndrome protein+ko04144//Endocytosis;K11702//beta-1,2-xylosyltransferase [EC:2.4.2.-]	XP_011394941.1|0.0e+00|capsule protein [Neurospora crassa OR74A]	GO:0110165//cellular anatomical entity;GO:0016021//integral component of membrane;GO:0031224//intrinsic component of membrane;GO:0016020//membrane;GO:0016740//transferase activity;GO:0003824//catalytic activity;
NCU10039	1.41	5.28	101.806	62.693	1.7638	2.54e-09	5.75642	6.62e-197	3.21777	6.86e-89	-0.72904	5.82e-08	NA	XP_957968.2|0.0e+00|hypothetical protein NCU10039 [Neurospora crassa OR74A]	GO:0006807//nitrogen compound metabolic process;GO:0043414//macromolecule methylation;GO:0006464//cellular protein modification process;GO:0008152//metabolic process;GO:0044237//cellular metabolic process;GO:0036211//protein modification process;GO:0044267//cellular protein metabolic process;GO:0008213//protein alkylation;GO:0044260//cellular macromolecule metabolic process;GO:0018193//peptidyl-a…
NCU02640	94.636	119.58	42.996	26.733	0.185857	0.380953	-1.57041	3.11e-27	-2.52989	1.05e-65	-0.728794	4.32e-07	K14822//rRNA-processing protein CGR1	XP_963977.1|8.2e-61|hypothetical protein NCU02640 [Neurospora crassa OR74A]	GO:0016072//rRNA metabolic process;GO:0034660//ncRNA metabolic process;GO:0044085//cellular component biogenesis;GO:0006807//nitrogen compound metabolic process;GO:0046483//heterocycle metabolic process;GO:0016070//RNA metabolic process;GO:0044238//primary metabolic process;GO:0006364//rRNA processing;GO:0006139//nucleobase-containing compound metabolic process;GO:1901360//organic cyclic compound…
NCU08518	59.473	78.493	20.733	12.033	0.261268	0.0884483	-1.84575	1.06e-52	-2.88099	1.9e-117	-0.728521	6.66e-09	K14838//nucleolar protein 15;K14838//nucleolar protein 15	XP_963168.1|7.3e-248|hypothetical protein NCU08518 [Neurospora crassa OR74A]	GO:0071704//organic substance metabolic process;GO:0044237//cellular metabolic process;GO:0016070//RNA metabolic process;GO:0009987//cellular process;GO:0008152//metabolic process;GO:0016072//rRNA metabolic process;GO:0006364//rRNA processing;GO:1901360//organic cyclic compound metabolic process;GO:0006396//RNA processing;GO:0034641//cellular nitrogen compound metabolic process;GO:0043170//macrom…
NCU04817	37.266	22.96	17.686	10.643	-0.851095	5.29e-13	-1.49951	4.4e-43	-1.42145	6.7e-35	-0.728022	4.98e-10	K02259//heme a synthase [EC:1.17.99.9]+ko00860//Porphyrin metabolism+ko01240//Biosynthesis of cofactors+ko01100//Metabolic pathways+ko00190//Oxidative phosphorylation+ko01110//Biosynthesis of secondary metabolites;K02259//heme a synthase [EC:1.17.99.9]+ko00860//Porphyrin metabolism+ko01240//Biosynthesis of cofactors+ko01100//Metabolic pathways+ko00190//Oxidative phosphorylation+ko01110//Biosynthe…	XP_960443.1|4.3e-278|electron transfer protein 1 [Neurospora crassa OR74A]	GO:0006779//porphyrin-containing compound biosynthetic process;GO:0008152//metabolic process;GO:0044237//cellular metabolic process;GO:0033014//tetrapyrrole biosynthetic process;GO:0034641//cellular nitrogen compound metabolic process;GO:0046483//heterocycle metabolic process;GO:0006725//cellular aromatic compound metabolic process;GO:0071704//organic substance metabolic process;GO:0006807//nitro…
NCU03409	6.053	4.01	5.703	3.513	-0.746515	3.65e-05	-0.525826	0.000901012	-0.55235	0.00545688	-0.727998	3.84e-05	K18328//lariat debranching enzyme [EC:3.1.-.-]	XP_956856.1|0.0e+00|RNA lariat debranching enzyme [Neurospora crassa OR74A]	GO:0000398//mRNA splicing, via spliceosome;GO:0046483//heterocycle metabolic process;GO:0008380//RNA splicing;GO:0044238//primary metabolic process;GO:0000375//RNA splicing, via transesterification reactions;GO:0016071//mRNA metabolic process;GO:0006396//RNA processing;GO:0006725//cellular aromatic compound metabolic process;GO:0090304//nucleic acid metabolic process;GO:0071704//organic substance…
NCU06328	5	2.283	24.943	15.003	-1.19574	1.49e-07	1.89604	8.18e-32	2.32197	1.62e-45	-0.726913	1.33e-07	K14950//manganese-transporting P-type ATPase [EC:7.2.2.-];K01835//phosphoglucomutase [EC:5.4.2.2]+ko00010//Glycolysis / Gluconeogenesis+ko01250//Biosynthesis of nucleotide sugars+ko00230//Purine metabolism+ko00030//Pentose phosphate pathway+ko00520//Amino sugar and nucleotide sugar metabolism+ko01100//Metabolic pathways+ko00052//Galactose metabolism+ko00500//Starch and sucrose metabolism+ko01110/…	XP_962590.2|1.3e-261|hypothetical protein NCU06328 [Neurospora crassa OR74A]	GO:0016020//membrane;GO:0110165//cellular anatomical entity;GO:0031224//intrinsic component of membrane;GO:0016021//integral component of membrane;
NCU05551	50.893	48.73	31.313	19.33	-0.212004	0.136374	-1.137	8.08e-23	-1.69559	6.07e-42	-0.726755	2.18e-09	NA	XP_960513.2|4.3e-165|hypothetical protein NCU05551 [Neurospora crassa OR74A]	GO:0016021//integral component of membrane;GO:0016020//membrane;GO:0110165//cellular anatomical entity;GO:0031224//intrinsic component of membrane;
NCU01008	66.963	74.49	39.973	24.796	0.00302447	0.987678	-1.17852	3.58e-20	-1.95234	4.81e-64	-0.726163	7.52e-10	K14560//U3 small nucleolar ribonucleoprotein protein IMP3+ko03008//Ribosome biogenesis in eukaryotes	XP_003352261.1|2.9e-98|uncharacterized protein SMAC_02696 [Sordaria macrospora k-hell]	GO:0044237//cellular metabolic process;GO:0034660//ncRNA metabolic process;GO:1901360//organic cyclic compound metabolic process;GO:0071704//organic substance metabolic process;GO:0043170//macromolecule metabolic process;GO:0071840//cellular component organization or biogenesis;GO:0010467//gene expression;GO:0006396//RNA processing;GO:0016072//rRNA metabolic process;GO:0042254//ribosome biogenesi…
NCU08692	6.06	8.6	4.146	2.553	0.360099	0.0840145	-0.983828	1.76e-08	-2.11437	4.28e-46	-0.725833	1.25e-05	K17669//pentatricopeptide repeat-containing protein PET309	XP_961771.2|0.0e+00|coxI translation protein CYA5 [Neurospora crassa OR74A]	NA
NCU16773	15.9	10.65	12.996	8.03	-0.730728	1.08e-09	-0.731029	1.02e-10	-0.768719	2.5e-07	-0.723627	1.62e-07	K23801//nuclear mRNA export protein PCID2/THP1	XP_011394381.1|0.0e+00|hypothetical protein NCU16773 [Neurospora crassa OR74A]	GO:0051179//localization;GO:0090304//nucleic acid metabolic process;GO:0044237//cellular metabolic process;GO:0010467//gene expression;GO:0006405//RNA export from nucleus;GO:0051028//mRNA transport;GO:0019438//aromatic compound biosynthetic process;GO:0071840//cellular component organization or biogenesis;GO:1901576//organic substance biosynthetic process;GO:0000972//transcription-dependent tethe…
NCU09838	6.446	5.336	6.306	3.906	-0.429543	0.0990725	-0.4735	0.0245471	-0.81002	4.09e-05	-0.722488	0.000259968	K19849//signaling mucin MSB2+ko04011//MAPK signaling pathway - yeast	XP_957936.2|5.5e-279|hypothetical protein NCU09838 [Neurospora crassa OR74A]	GO:0019915//lipid storage;GO:0051235//maintenance of location;GO:0033036//macromolecule localization;GO:0010876//lipid localization;GO:0051179//localization;GO:0005622//intracellular anatomical structure;GO:0043232//intracellular non-membrane-bounded organelle;GO:0043229//intracellular organelle;GO:0005811//lipid droplet;GO:0043228//non-membrane-bounded organelle;GO:0110165//cellular anatomical e…
NCU12085	42.383	42.91	52.216	33.746	-0.156395	0.647704	-0.116014	0.672732	-0.726359	0.023348	-0.72248	0.0126043	NA	XP_011395041.1|2.0e-71|hypothetical protein NCU12085 [Neurospora crassa OR74A]	GO:0016021//integral component of membrane;GO:0016020//membrane;GO:0110165//cellular anatomical entity;GO:0031224//intrinsic component of membrane;
NCU06232	146.283	173.273	58.04	35.956	0.0912762	0.37427	-1.77343	4.21e-95	-2.63046	1.15e-235	-0.721377	1.88e-16	K00052//3-isopropylmalate dehydrogenase [EC:1.1.1.85]+ko00290//Valine, leucine and isoleucine biosynthesis+ko00660//C5-Branched dibasic acid metabolism+ko01100//Metabolic pathways+ko01230//Biosynthesis of amino acids+ko01110//Biosynthesis of secondary metabolites+ko01210//2-Oxocarboxylic acid metabolism	XP_963083.1|8.7e-207|3-isopropylmalate dehydrogenase [Neurospora crassa OR74A]	GO:0071704//organic substance metabolic process;GO:0006551//leucine metabolic process;GO:1901607//alpha-amino acid biosynthetic process;GO:0008152//metabolic process;GO:0008652//cellular amino acid biosynthetic process;GO:0044281//small molecule metabolic process;GO:0016053//organic acid biosynthetic process;GO:0006807//nitrogen compound metabolic process;GO:0009058//biosynthetic process;GO:19015…
NCU11280	3.22	5.366	3.226	2.076	0.551393	0.604618	-0.483463	0.542495	-1.79975	0.0505033	-0.721295	0.449455	NA	XP_001728314.2|1.4e-62|hypothetical protein NCU11280 [Neurospora crassa OR74A]	NA
NCU01086	7.43	6.273	6.87	4.266	-0.396789	0.0951313	-0.55189	0.00414738	-0.919934	1.4e-05	-0.720451	0.000418996	K07824//benzoate 4-monooxygenase [EC:1.14.14.92]+ko01100//Metabolic pathways	XP_961698.3|8.5e-301|benzoate 4-monooxygenase [Neurospora crassa OR74A]	GO:0009058//biosynthetic process;GO:0044237//cellular metabolic process;GO:0017000//antibiotic biosynthetic process;GO:0009987//cellular process;GO:0044249//cellular biosynthetic process;GO:0016999//antibiotic metabolic process;GO:0008152//metabolic process;GO:0016021//integral component of membrane;GO:0110165//cellular anatomical entity;GO:0016020//membrane;GO:0031224//intrinsic component of mem…
NCU06512	2763.65	2315.83	579.046	358.52	-0.406307	0.000161557	-2.69618	1.83e-126	-3.05516	2.18e-165	-0.719518	8.62e-10	K00549//5-methyltetrahydropteroyltriglutamate--homocysteine methyltransferase [EC:2.1.1.14]+ko01100//Metabolic pathways+ko01230//Biosynthesis of amino acids+ko00450//Selenocompound metabolism+ko01110//Biosynthesis of secondary metabolites+ko00270//Cysteine and methionine metabolism	XP_009850673.1|0.0e+00|5-methyltetrahydropteroyltriglutamate-homocysteine methyltransferase [Neurospora tetrasperma FGSC 2508]	GO:0044272//sulfur compound biosynthetic process;GO:0032259//methylation;GO:0008652//cellular amino acid biosynthetic process;GO:0009058//biosynthetic process;GO:0009987//cellular process;GO:0044281//small molecule metabolic process;GO:0006082//organic acid metabolic process;GO:0071704//organic substance metabolic process;GO:0009066//aspartate family amino acid metabolic process;GO:1901564//organ…
NCU07609	0.266	0.206	11.586	7.176	-0.494897	0.699042	5.02387	9.53e-38	4.75888	4.41e-29	-0.719494	0.000497034	K00383//glutathione reductase (NADPH) [EC:1.8.1.7]+ko01100//Metabolic pathways+ko00480//Glutathione metabolism;K08192//MFS transporter, ACS family, allantoate permease;K03448//MFS transporter, ACS family, pantothenate transporter	KAB5523818.1|1.8e-272|major facilitator superfamily domain-containing protein [Coniochaeta sp. 2T2.1]	GO:0016020//membrane;GO:0016021//integral component of membrane;GO:0110165//cellular anatomical entity;GO:0031224//intrinsic component of membrane;GO:0005215//transporter activity;GO:0022857//transmembrane transporter activity;
NCU08267	8.176	7.9	31.72	19.616	-0.20297	0.132553	1.51256	6.34e-55	0.951669	1.03e-26	-0.719454	1.7e-19	K18664//antiviral helicase SLH1 [EC:3.6.4.13]	XP_961895.1|0.0e+00|activating signal cointegrator 1 complex subunit 3 [Neurospora crassa OR74A]	GO:0010608//posttranscriptional regulation of gene expression;GO:0065007//biological regulation;GO:0060255//regulation of macromolecule metabolic process;GO:0050794//regulation of cellular process;GO:0010556//regulation of macromolecule biosynthetic process;GO:0010467//gene expression;GO:0019538//protein metabolic process;GO:0006412//translation;GO:0009889//regulation of biosynthetic process;GO:0…
NCU08620	5219.87	4599.88	2545.65	1587.52	-0.33801	0.00245347	-1.47599	4.71e-98	-1.90022	3.81e-48	-0.716963	7.62e-14	K02960//small subunit ribosomal protein S16e+ko03010//Ribosome	XP_009857375.1|1.3e-72|40S ribosomal protein S16 [Neurospora tetrasperma FGSC 2508]	GO:0071704//organic substance metabolic process;GO:0042254//ribosome biogenesis;GO:0043170//macromolecule metabolic process;GO:0009059//macromolecule biosynthetic process;GO:0044237//cellular metabolic process;GO:0043043//peptide biosynthetic process;GO:0044271//cellular nitrogen compound biosynthetic process;GO:0022613//ribonucleoprotein complex biogenesis;GO:1901360//organic cyclic compound met…
NCU07547	53.93	84.276	16.856	10.506	0.494245	0.00480527	-2.1145	2.13e-55	-3.37076	1.64e-94	-0.716176	7.13e-06	K14815//mRNA turnover protein 4	XP_009851341.1|1.6e-141|hypothetical protein NEUTE1DRAFT_82700 [Neurospora tetrasperma FGSC 2508]	GO:0070925//organelle assembly;GO:0065003//protein-containing complex assembly;GO:0022613//ribonucleoprotein complex biogenesis;GO:0016071//mRNA metabolic process;GO:0006139//nucleobase-containing compound metabolic process;GO:0006401//RNA catabolic process;GO:0090304//nucleic acid metabolic process;GO:0000956//nuclear-transcribed mRNA catabolic process;GO:0009987//cellular process;GO:0009057//ma…
NCU04165	65.736	57.463	24.226	15.073	-0.345905	0.0121408	-1.87918	4.68e-61	-2.29426	2.38e-91	-0.716108	3.44e-10	K14798//protein LTV1	XP_009847682.1|6.4e-241|hypothetical protein NEUTE1DRAFT_75403 [Neurospora tetrasperma FGSC 2508]	GO:0051234//establishment of localization;GO:0051169//nuclear transport;GO:0006913//nucleocytoplasmic transport;GO:0000056//ribosomal small subunit export from nucleus;GO:0051168//nuclear export;GO:0051640//organelle localization;GO:0044085//cellular component biogenesis;GO:0000054//ribosomal subunit export from nucleus;GO:0033750//ribosome localization;GO:0046907//intracellular transport;GO:0009…
NCU02196	1.943	0.173	242.32	150.736	-3.82172	3.37e-07	6.51234	5.82e-42	9.57211	1.67e-114	-0.715453	4.73e-13	K23612//neural Wiskott-Aldrich syndrome protein+ko04144//Endocytosis	XP_959590.1|6.4e-249|taurine catabolism dioxygenase TauD [Neurospora crassa OR74A]	GO:0051213//dioxygenase activity;GO:0003824//catalytic activity;GO:0016491//oxidoreductase activity;
NCU05023	44.773	35.876	47.563	29.613	-0.476364	0.000676431	-0.353728	0.000655363	-0.636465	2.08e-06	-0.715299	3.57e-11	NA	XP_009854806.1|2.1e-74|hypothetical protein NEUTE1DRAFT_118345 [Neurospora tetrasperma FGSC 2508]	NA
NCU05803	18.426	15.566	13.466	8.363	-0.390951	0.000692016	-0.890936	3.72e-14	-1.25878	1.2e-20	-0.713358	1.19e-07	K03235//elongation factor 3	XP_003351445.1|0.0e+00|translational activator GCN1 [Sordaria macrospora k-hell]	GO:0010556//regulation of macromolecule biosynthetic process;GO:0044093//positive regulation of molecular function;GO:0050794//regulation of cellular process;GO:0009059//macromolecule biosynthetic process;GO:0010468//regulation of gene expression;GO:0009058//biosynthetic process;GO:0009987//cellular process;GO:0043603//cellular amide metabolic process;GO:2000112//regulation of cellular macromolec…
NCU04553	2426.47	2237.29	1515.42	944.263	-0.270273	0.00340357	-1.12009	1.12e-64	-1.6068	8.43e-32	-0.712494	7.3e-11	K01183//chitinase [EC:3.2.1.14]+ko00520//Amino sugar and nucleotide sugar metabolism+ko01100//Metabolic pathways;K01183//chitinase [EC:3.2.1.14]+ko00520//Amino sugar and nucleotide sugar metabolism+ko01100//Metabolic pathways	KHE82485.1|1.2e-179|glycoside hydrolase family 18 protein [Neurospora crassa]	GO:0043170//macromolecule metabolic process;GO:0016052//carbohydrate catabolic process;GO:1901135//carbohydrate derivative metabolic process;GO:0006807//nitrogen compound metabolic process;GO:0044238//primary metabolic process;GO:0009057//macromolecule catabolic process;GO:0006022//aminoglycan metabolic process;GO:0006032//chitin catabolic process;GO:0000272//polysaccharide catabolic process;GO:1…
NCU02075	1443.54	1420.42	606.733	377.813	-0.175747	0.123682	-1.69204	8e-93	-2.27448	1.96e-116	-0.712349	9.02e-19	K03283//heat shock 70kDa protein 1/2/6/8+ko03040//Spliceosome+ko04144//Endocytosis+ko04141//Protein processing in endoplasmic reticulum+ko04213//Longevity regulating pathway - multiple species;K03283//heat shock 70kDa protein 1/2/6/8+ko03040//Spliceosome+ko04144//Endocytosis+ko04141//Protein processing in endoplasmic reticulum+ko04213//Longevity regulating pathway - multiple species;K03283//heat …	XP_964602.3|0.0e+00|heat shock protein 70 [Neurospora crassa OR74A]	GO:0044249//cellular biosynthetic process;GO:0051656//establishment of organelle localization;GO:1901564//organonitrogen compound metabolic process;GO:0042594//response to starvation;GO:0044085//cellular component biogenesis;GO:0006450//regulation of translational fidelity;GO:0006457//protein folding;GO:0071840//cellular component organization or biogenesis;GO:0050896//response to stimulus;GO:004…
NCU00979	8703.58	8418.63	4354.35	2731.83	-0.203565	0.0711662	-1.43679	1.24e-99	-1.9899	3.92e-38	-0.7119	4.35e-09	K02943//large subunit ribosomal protein LP2+ko03010//Ribosome	XP_965172.1|1.3e-51|60S acidic ribosomal protein P2 [Neurospora crassa OR74A]	GO:0043603//cellular amide metabolic process;GO:0044237//cellular metabolic process;GO:0044267//cellular protein metabolic process;GO:0009987//cellular process;GO:0034645//cellular macromolecule biosynthetic process;GO:0043170//macromolecule metabolic process;GO:1901564//organonitrogen compound metabolic process;GO:0044260//cellular macromolecule metabolic process;GO:0009058//biosynthetic process…
NCU02492	16.053	16.306	23.5	14.66	-0.127591	0.742528	0.10899	0.451954	-0.5221	0.0464478	-0.71132	1.72e-09	NA	XP_965086.1|4.1e-153|hypothetical protein NCU02492 [Neurospora crassa OR74A]	NA
NCU02604	29.21	28.393	28.743	17.896	-0.0916582	0.507296	-0.0178964	0.905909	-0.681963	7.01e-10	-0.709973	9.7e-12	K14552//NET1-associated nuclear protein 1 (U3 small nucleolar RNA-associated protein 17)+ko03008//Ribosome biogenesis in eukaryotes;K14552//NET1-associated nuclear protein 1 (U3 small nucleolar RNA-associated protein 17)+ko03008//Ribosome biogenesis in eukaryotes	XP_965007.1|0.0e+00|hypothetical protein NCU02604 [Neurospora crassa OR74A]	NA
NCU00792	132.856	111.32	56.35	35.2	-0.411449	0.00232277	-1.67847	4.74e-86	-2.02036	8.24e-59	-0.709968	2.6e-14	K00826//branched-chain amino acid aminotransferase [EC:2.6.1.42]+ko00290//Valine, leucine and isoleucine biosynthesis+ko01240//Biosynthesis of cofactors+ko00280//Valine, leucine and isoleucine degradation+ko00770//Pantothenate and CoA biosynthesis+ko01100//Metabolic pathways+ko01230//Biosynthesis of amino acids+ko01110//Biosynthesis of secondary metabolites+ko01210//2-Oxocarboxylic acid metabolis…	XP_964948.3|8.7e-236|branched-chain-amino-acid aminotransferase [Neurospora crassa OR74A]	GO:0008152//metabolic process;GO:0019752//carboxylic acid metabolic process;GO:0009987//cellular process;GO:0043436//oxoacid metabolic process;GO:1901564//organonitrogen compound metabolic process;GO:0044237//cellular metabolic process;GO:0044238//primary metabolic process;GO:0006520//cellular amino acid metabolic process;GO:0071704//organic substance metabolic process;GO:0006082//organic acid me…
NCU04408	14.136	12.233	9.58	5.983	-0.36148	0.0500604	-1.00103	8.79e-11	-1.39214	1.72e-16	-0.709605	6.71e-05	K14530//ribonucleases P/MRP protein subunit RPP40 [EC:3.1.26.5]+ko03008//Ribosome biogenesis in eukaryotes	XP_957485.2|1.0e-208|hypothetical protein NCU04408 [Neurospora crassa OR74A]	GO:0000462//maturation of SSU-rRNA from tricistronic rRNA transcript (SSU-rRNA, 5.8S rRNA, LSU-rRNA);GO:0046483//heterocycle metabolic process;GO:0099116//tRNA 5'-end processing;GO:0008033//tRNA processing;GO:0034660//ncRNA metabolic process;GO:0006725//cellular aromatic compound metabolic process;GO:0034471//ncRNA 5'-end processing;GO:0044085//cellular component biogenesis;GO:0071840//cellular c…
NCU05842	6.22	1.086	22.11	13.803	-2.67991	5.84e-19	1.38343	1.47e-13	3.30812	1.33e-56	-0.709414	3.4e-08	K12584//m7GpppX diphosphatase [EC:3.6.1.59]+ko03018//RNA degradation;K23010//metalloendopeptidase OMA1, mitochondrial [EC:3.4.24.-]	XP_960102.1|1.8e-265|hypothetical protein NCU05842 [Neurospora crassa OR74A]	GO:0006744//ubiquinone biosynthetic process;GO:0044283//small molecule biosynthetic process;GO:1901661//quinone metabolic process;GO:0032259//methylation;GO:1901576//organic substance biosynthetic process;GO:0009058//biosynthetic process;GO:0044281//small molecule metabolic process;GO:0044237//cellular metabolic process;GO:0042181//ketone biosynthetic process;GO:0006743//ubiquinone metabolic proc…
NCU09532	9.9	3.216	16.07	10.063	-1.79558	0.0913259	0.254465	0.233266	1.30061	0.164397	-0.70906	6.24e-05	K18103//L-threo-3-deoxy-hexylosonate aldolase [EC:4.1.2.54]+ko01100//Metabolic pathways+ko00040//Pentose and glucuronate interconversions	XP_003346129.1|1.7e-175|uncharacterized protein SMAC_06596 [Sordaria macrospora k-hell]	GO:0003824//catalytic activity;GO:0016829//lyase activity;
NCU01983	122.923	108.18	45.08	27.486	-0.319058	0.000650889	-1.88655	3.08e-97	-2.3207	5.38e-106	-0.708741	2.08e-11	K17801//mitochondrial protein MBA1;K17801//mitochondrial protein MBA1	XP_011392921.1|2.1e-171|uncharacterized protein NCU01983 [Neurospora crassa OR74A]	GO:0051179//localization;GO:0072657//protein localization to membrane;GO:0008104//protein localization;GO:0090151//establishment of protein localization to mitochondrial membrane;GO:0070585//protein localization to mitochondrion;GO:0032978//protein insertion into membrane from inner side;GO:0071840//cellular component organization or biogenesis;GO:0034613//cellular protein localization;GO:0033365…
NCU04410	43.08	31.6	190.146	118.653	-0.606761	6.69e-05	1.69568	9.11e-44	1.55126	1.27e-51	-0.707111	3.51e-13	K14679//tRNA ligase [EC:6.5.1.3]	XP_957487.1|0.0e+00|tRNA ligase [Neurospora crassa OR74A]	GO:0034641//cellular nitrogen compound metabolic process;GO:0071704//organic substance metabolic process;GO:0046483//heterocycle metabolic process;GO:0034660//ncRNA metabolic process;GO:0008152//metabolic process;GO:0009987//cellular process;GO:0006725//cellular aromatic compound metabolic process;GO:0006139//nucleobase-containing compound metabolic process;GO:0000394//RNA splicing, via endonucle…
NCU01290	179.64	192.41	54.18	33.876	-0.0512521	0.782488	-2.16903	4.64e-94	-2.87061	1.2e-126	-0.707108	3.12e-11	K11131//H/ACA ribonucleoprotein complex subunit 4 [EC:5.4.99.-]+ko03008//Ribosome biogenesis in eukaryotes	XP_009847995.1|1.1e-275|hypothetical protein NEUTE1DRAFT_127587 [Neurospora tetrasperma FGSC 2508]	GO:0009987//cellular process;GO:0044238//primary metabolic process;GO:0008152//metabolic process;GO:0006807//nitrogen compound metabolic process;GO:0006139//nucleobase-containing compound metabolic process;GO:0043628//ncRNA 3'-end processing;GO:0043170//macromolecule metabolic process;GO:0022613//ribonucleoprotein complex biogenesis;GO:1990481//mRNA pseudouridine synthesis;GO:0034470//ncRNA proce…
NCU03367	16.213	16.316	32.836	20.526	-0.143226	0.379312	0.576338	1.47e-07	-0.031659	0.823992	-0.705779	1.14e-13	K24970//transcription factor 25	XP_956302.1|0.0e+00|hypothetical protein NCU03367 [Neurospora crassa OR74A]	GO:0044257//cellular protein catabolic process;GO:0019941//modification-dependent protein catabolic process;GO:1901565//organonitrogen compound catabolic process;GO:0006414//translational elongation;GO:0044248//cellular catabolic process;GO:1990116//ribosome-associated ubiquitin-dependent protein catabolic process;GO:0043603//cellular amide metabolic process;GO:0006518//peptide metabolic process;…
NCU03527	6.626	4.65	4.04	2.53	-0.665204	0.000526407	-1.1539	1.38e-10	-1.23849	1.04e-07	-0.704916	0.00373726	K19851//flocculation protein FLO11+ko04011//MAPK signaling pathway - yeast;K01183//chitinase [EC:3.2.1.14]+ko00520//Amino sugar and nucleotide sugar metabolism+ko01100//Metabolic pathways	XP_956806.2|4.2e-259|hypothetical protein NCU03527 [Neurospora crassa OR74A]	GO:0043412//macromolecule modification;GO:0101030//tRNA-guanine transglycosylation;GO:0071704//organic substance metabolic process;GO:0010467//gene expression;GO:0046483//heterocycle metabolic process;GO:1901360//organic cyclic compound metabolic process;GO:0008152//metabolic process;GO:0044237//cellular metabolic process;GO:0006139//nucleobase-containing compound metabolic process;GO:0034660//nc…
NCU05075	91.973	84.746	45.186	28.4	-0.272938	0.00394084	-1.46454	6.09e-61	-1.94116	3.41e-74	-0.704761	6.88e-11	K15100//solute carrier family 25 (mitochondrial citrate transporter), member 1	XP_009854754.1|4.7e-161|tricarboxylate transport protein [Neurospora tetrasperma FGSC 2508]	GO:0016021//integral component of membrane;GO:0016020//membrane;GO:0031224//intrinsic component of membrane;GO:0110165//cellular anatomical entity;
NCU11381	28.05	28.013	24.636	15.186	-0.110054	0.375538	-0.588752	3.04e-09	-1.22568	1.04e-28	-0.702255	8.63e-11	K01597//diphosphomevalonate decarboxylase [EC:4.1.1.33]+ko00900//Terpenoid backbone biosynthesis+ko01100//Metabolic pathways+ko01110//Biosynthesis of secondary metabolites;K01597//diphosphomevalonate decarboxylase [EC:4.1.1.33]+ko00900//Terpenoid backbone biosynthesis+ko01100//Metabolic pathways+ko01110//Biosynthesis of secondary metabolites	XP_001728068.1|2.5e-216|diphosphomevalonate decarboxylase [Neurospora crassa OR74A]	GO:0044238//primary metabolic process;GO:0008610//lipid biosynthetic process;GO:0006725//cellular aromatic compound metabolic process;GO:0019637//organophosphate metabolic process;GO:0016125//sterol metabolic process;GO:0044237//cellular metabolic process;GO:0006637//acyl-CoA metabolic process;GO:0006793//phosphorus metabolic process;GO:0008202//steroid metabolic process;GO:0008152//metabolic pro…
NCU01157	49.473	42.65	44.556	27.92	-0.364005	0.0013055	-0.593589	8.8e-10	-0.976459	3.35e-23	-0.70208	5.4e-15	K11204//glutamate--cysteine ligase catalytic subunit [EC:6.3.2.2]+ko01240//Biosynthesis of cofactors+ko01100//Metabolic pathways+ko00270//Cysteine and methionine metabolism+ko00480//Glutathione metabolism;K11204//glutamate--cysteine ligase catalytic subunit [EC:6.3.2.2]+ko01240//Biosynthesis of cofactors+ko01100//Metabolic pathways+ko00270//Cysteine and methionine metabolism+ko00480//Glutathione …	XP_961523.1|0.0e+00|glutamate-cysteine ligase catalytic subunit [Neurospora crassa OR74A]	GO:0044272//sulfur compound biosynthetic process;GO:0006807//nitrogen compound metabolic process;GO:0071704//organic substance metabolic process;GO:0006518//peptide metabolic process;GO:1901566//organonitrogen compound biosynthetic process;GO:1901564//organonitrogen compound metabolic process;GO:0006750//glutathione biosynthetic process;GO:0044271//cellular nitrogen compound biosynthetic process;…
NCU05251	13.4	13.35	4.543	2.873	-0.153879	0.451682	-1.99948	2.02e-22	-2.59138	1.46e-40	-0.700896	0.0173874	K03000//DNA-directed RNA polymerase I subunit RPA12+ko03020//RNA polymerase	XP_009850126.1|1.1e-65|hypothetical protein NEUTE1DRAFT_145821 [Neurospora tetrasperma FGSC 2508]	GO:0008152//metabolic process;GO:0006139//nucleobase-containing compound metabolic process;GO:1901360//organic cyclic compound metabolic process;GO:0009058//biosynthetic process;GO:0044249//cellular biosynthetic process;GO:1901362//organic cyclic compound biosynthetic process;GO:0006807//nitrogen compound metabolic process;GO:0006360//transcription by RNA polymerase I;GO:0044238//primary metaboli…
NCU04243	32.386	38.876	23.71	14.9	0.114906	0.534398	-0.887757	3.42e-17	-1.74878	6.85e-39	-0.700716	1e-11	K14561//U3 small nucleolar ribonucleoprotein protein IMP4+ko03008//Ribosome biogenesis in eukaryotes	XP_961234.1|3.2e-164|U3 small nucleolar ribonucleoprotein IMP4 [Neurospora crassa OR74A]	GO:0071840//cellular component organization or biogenesis;GO:0009987//cellular process;GO:0034470//ncRNA processing;GO:0006807//nitrogen compound metabolic process;GO:0090304//nucleic acid metabolic process;GO:0071704//organic substance metabolic process;GO:0016072//rRNA metabolic process;GO:0043170//macromolecule metabolic process;GO:0006396//RNA processing;GO:0046483//heterocycle metabolic proc…
NCU05516	23.68	25.446	24.86	15.823	-0.0731425	0.835363	-0.383129	9.28e-05	-1.05621	1.33e-06	-0.70026	4.07e-12	K01942//biotin---protein ligase [EC:6.3.4.9 6.3.4.10 6.3.4.11 6.3.4.15]+ko01100//Metabolic pathways+ko00780//Biotin metabolism;K01942//biotin---protein ligase [EC:6.3.4.9 6.3.4.10 6.3.4.11 6.3.4.15]+ko01100//Metabolic pathways+ko00780//Biotin metabolism	XP_960478.1|0.0e+00|biotin apo-protein ligase [Neurospora crassa OR74A]	GO:0006464//cellular protein modification process;GO:0009987//cellular process;GO:0036211//protein modification process;GO:0043170//macromolecule metabolic process;GO:0044238//primary metabolic process;GO:1901564//organonitrogen compound metabolic process;GO:0019538//protein metabolic process;GO:0044237//cellular metabolic process;GO:0071704//organic substance metabolic process;GO:0044260//cellul…
NCU09387	7.156	4.57	6.63	4.17	-0.802129	2.27e-05	-0.552932	0.00112564	-0.494993	0.0100395	-0.699319	9.92e-05	K09274//HMG box factor, other	XP_963833.3|0.0e+00|female and male fertility protein 1 [Neurospora crassa OR74A]	GO:0065007//biological regulation;GO:0009889//regulation of biosynthetic process;GO:0031326//regulation of cellular biosynthetic process;GO:0060255//regulation of macromolecule metabolic process;GO:0051171//regulation of nitrogen compound metabolic process;GO:0019219//regulation of nucleobase-containing compound metabolic process;GO:0006355//regulation of transcription, DNA-templated;GO:0010468//…
NCU04155	22.603	27.856	17.906	11.286	0.150338	0.394388	-0.774383	4.38e-10	-1.66845	1.9e-29	-0.698672	3.86e-07	K07573//exosome complex component CSL4+ko03018//RNA degradation	XP_961311.1|5.8e-116|exosome component 1 [Neurospora crassa OR74A]	GO:0046483//heterocycle metabolic process;GO:0010467//gene expression;GO:0043170//macromolecule metabolic process;GO:0044237//cellular metabolic process;GO:0006139//nucleobase-containing compound metabolic process;GO:0006807//nitrogen compound metabolic process;GO:0071704//organic substance metabolic process;GO:0009987//cellular process;GO:0016070//RNA metabolic process;GO:0090304//nucleic acid m…
NCU02243	0.91	1.833	14.92	9.383	0.844908	0.282258	3.60378	6.7e-58	2.02111	0.00565766	-0.698524	4.58e-09	NA	XP_959502.1|0.0e+00|hypothetical protein NCU02243 [Neurospora crassa OR74A]	GO:0016021//integral component of membrane;GO:0016020//membrane;GO:0031224//intrinsic component of membrane;GO:0110165//cellular anatomical entity;
NCU04620	7.886	7.82	3.19	2.03	-0.159587	0.555843	-1.73886	1.23e-14	-2.32254	4.12e-22	-0.697654	0.0316655	NA	XP_958176.1|2.2e-64|hypothetical protein NCU04620 [Neurospora crassa OR74A]	NA
NCU00246	0.843	1.843	16.956	10.656	0.979712	0.0029643	3.88762	1.39e-91	2.16688	4.27e-22	-0.696991	6.57e-06	K01613//phosphatidylserine decarboxylase [EC:4.1.1.65]+ko01100//Metabolic pathways+ko01110//Biosynthesis of secondary metabolites+ko00564//Glycerophospholipid metabolism;K14950//manganese-transporting P-type ATPase [EC:7.2.2.-];K18123//4-hydroxy-2-oxoglutarate aldolase [EC:4.1.3.16]+ko00330//Arginine and proline metabolism+ko01100//Metabolic pathways+ko00630//Glyoxylate and dicarboxylate metaboli…	XP_011393799.1|6.7e-236|hypothetical protein NCU00246 [Neurospora crassa OR74A]	GO:0016021//integral component of membrane;GO:0110165//cellular anatomical entity;GO:0031224//intrinsic component of membrane;GO:0016020//membrane;
NCU09651	59.7	58.006	89.486	56.366	-0.203045	0.308042	0.137814	0.359132	-0.399281	0.000722314	-0.696382	1.29e-11	NA	XP_958717.1|0.0e+00|hypothetical protein NCU09651 [Neurospora crassa OR74A]	GO:0065008//regulation of biological quality;GO:0008360//regulation of cell shape;GO:0050793//regulation of developmental process;GO:0050789//regulation of biological process;GO:0022603//regulation of anatomical structure morphogenesis;GO:0065007//biological regulation;GO:0022604//regulation of cell morphogenesis;GO:0110165//cellular anatomical entity;GO:0005737//cytoplasm;GO:0071944//cell periph…
NCU09363	9.316	4.526	21.47	13.526	-1.19442	7.07e-12	0.764053	3.91e-08	1.21918	8.73e-13	-0.695868	2.78e-07	NA	XP_963700.1|7.0e-249|hypothetical protein NCU09363 [Neurospora crassa OR74A]	NA
NCU04622	14.053	16.163	26.83	16.92	0.0527435	0.86825	0.494634	8.46e-05	-0.298871	0.108827	-0.695686	5.47e-11	K11378//histone acetyltransferase SAS3 [EC:2.3.1.48];K14003//prolactin regulatory element-binding protein+ko04141//Protein processing in endoplasmic reticulum;K11360//transcriptional activator SPT8	XP_958178.1|5.4e-238|hypothetical protein NCU04622 [Neurospora crassa OR74A]	GO:0110165//cellular anatomical entity;GO:0031224//intrinsic component of membrane;GO:0016020//membrane;GO:0016021//integral component of membrane;
NCU03146	15.123	14.566	52.556	33.11	-0.211613	0.212734	1.35272	3.92e-31	0.823831	3.86e-16	-0.695655	8.45e-15	K10295//F-box protein 9	XP_964195.1|0.0e+00|F-box protein pof7 [Neurospora crassa OR74A]	NA
NCU15829	13.083	14.393	11.773	7.423	-0.0115767	0.954044	-0.59069	9.19e-07	-1.31673	6.15e-26	-0.692752	1.03e-08	K09184//GATA-binding protein, other eukaryote;K19719//collagen type II alpha	XP_011394349.1|0.0e+00|GATA type zinc finger protein ASD4 [Neurospora crassa OR74A]	GO:0031326//regulation of cellular biosynthetic process;GO:0006355//regulation of transcription, DNA-templated;GO:0019219//regulation of nucleobase-containing compound metabolic process;GO:0006357//regulation of transcription by RNA polymerase II;GO:0051252//regulation of RNA metabolic process;GO:0080090//regulation of primary metabolic process;GO:0050789//regulation of biological process;GO:0031…
NCU07419	34.433	25.903	18.42	11.646	-0.562822	6.49e-07	-1.34316	2.03e-44	-1.51729	8.82e-32	-0.69145	2.62e-09	NA	XP_958420.1|4.5e-310|F-box domain-containing protein [Neurospora crassa OR74A]	NA
NCU00944	53.643	39.676	46.1	29.183	-0.59416	0.000349311	-0.664282	5.12e-08	-0.804611	2.13e-10	-0.689572	1.1e-13	K01620//threonine aldolase [EC:4.1.2.48]+ko01100//Metabolic pathways+ko01230//Biosynthesis of amino acids+ko01110//Biosynthesis of secondary metabolites+ko00260//Glycine, serine and threonine metabolism	XP_965137.3|3.5e-272|l-allo-threonine aldolase [Neurospora crassa OR74A]	GO:0006082//organic acid metabolic process;GO:0006520//cellular amino acid metabolic process;GO:0044249//cellular biosynthetic process;GO:0006807//nitrogen compound metabolic process;GO:0006567//threonine catabolic process;GO:0009987//cellular process;GO:1901605//alpha-amino acid metabolic process;GO:0009068//aspartate family amino acid catabolic process;GO:0019752//carboxylic acid metabolic proc…
NCU03141	24.03	21.626	302.083	190.93	-0.306356	0.00931307	3.20919	1.38e-189	2.78168	9.66e-191	-0.689486	1.82e-11	K13333//lysophospholipase [EC:3.1.1.5]+ko00564//Glycerophospholipid metabolism	XP_964190.2|0.0e+00|lysophospholipase [Neurospora crassa OR74A]	GO:0044237//cellular metabolic process;GO:0006793//phosphorus metabolic process;GO:0019637//organophosphate metabolic process;GO:0009056//catabolic process;GO:0046503//glycerolipid catabolic process;GO:0046486//glycerolipid metabolic process;GO:0006629//lipid metabolic process;GO:0044248//cellular catabolic process;GO:0046434//organophosphate catabolic process;GO:0009987//cellular process;GO:0006…
NCU09783	26.216	17.403	24.336	15.44	-0.742952	2.32e-05	-0.544108	1.72e-05	-0.534015	0.000846475	-0.689139	3.51e-09	K00015//glyoxylate reductase [EC:1.1.1.26]+ko01100//Metabolic pathways+ko01110//Biosynthesis of secondary metabolites+ko00630//Glyoxylate and dicarboxylate metabolism;K00049//glyoxylate/hydroxypyruvate reductase [EC:1.1.1.79 1.1.1.81]+ko01100//Metabolic pathways+ko01110//Biosynthesis of secondary metabolites+ko00260//Glycine, serine and threonine metabolism+ko00620//Pyruvate metabolism+ko00630//G…	XP_960122.2|2.3e-191|D-isomer specific 2-hydroxyacid dehydrogenase [Neurospora crassa OR74A]	GO:0005829//cytosol;GO:0110165//cellular anatomical entity;GO:0005737//cytoplasm;GO:0005622//intracellular anatomical structure;GO:1901363//heterocyclic compound binding;GO:0005488//binding;GO:0030267//glyoxylate reductase (NADP+) activity;GO:0036094//small molecule binding;GO:0003824//catalytic activity;GO:0016616//oxidoreductase activity, acting on the CH-OH group of donors, NAD or NADP as acce…
NCU06088	10.666	14.996	6.013	3.806	0.34273	0.0691537	-1.26635	1.96e-15	-2.34357	2.47e-40	-0.68912	0.000303297	K14860//translation machinery-associated protein 16;K14860//translation machinery-associated protein 16	XP_959550.1|1.3e-97|hypothetical protein NCU06088 [Neurospora crassa OR74A]	GO:0043229//intracellular organelle;GO:0043227//membrane-bounded organelle;GO:0043231//intracellular membrane-bounded organelle;GO:0110165//cellular anatomical entity;GO:0005634//nucleus;GO:0005622//intracellular anatomical structure;GO:0043226//organelle;
NCU02632	61.763	46.086	21.143	13.31	-0.568899	3.63e-05	-1.98216	2.72e-50	-2.14677	7.67e-89	-0.689005	6.1e-08	K03321//sulfate permease, SulP family;K03321//sulfate permease, SulP family	XP_964057.1|0.0e+00|sulfate transporter [Neurospora crassa OR74A]	GO:0016021//integral component of membrane;GO:0016020//membrane;GO:0031224//intrinsic component of membrane;GO:0110165//cellular anatomical entity;GO:0015103//inorganic anion transmembrane transporter activity;GO:0015116//sulfate transmembrane transporter activity;GO:0022853//active ion transmembrane transporter activity;GO:0022857//transmembrane transporter activity;GO:0015075//ion transmembrane…
NCU04765	9.9	15.803	10.343	6.546	0.529923	0.0206944	-0.370002	0.0606708	-1.63212	7.62e-45	-0.688614	1.37e-07	NA	XP_960298.1|1.8e-251|hypothetical protein NCU04765 [Neurospora crassa OR74A]	NA
NCU03565	1890.83	1526.84	867.5	549.466	-0.462186	8.27e-06	-1.56666	2.63e-97	-1.83752	1.89e-40	-0.687946	2.53e-10	K02898//large subunit ribosomal protein L26e+ko03010//Ribosome	KHE79815.1|3.2e-166|NAD(P)-binding protein [Neurospora crassa]	GO:0009059//macromolecule biosynthetic process;GO:0043170//macromolecule metabolic process;GO:1901576//organic substance biosynthetic process;GO:0019538//protein metabolic process;GO:0044249//cellular biosynthetic process;GO:0043043//peptide biosynthetic process;GO:0034645//cellular macromolecule biosynthetic process;GO:1901564//organonitrogen compound metabolic process;GO:0044238//primary metabo…
NCU17088	5.266	4.72	9.723	6.12	-0.30686	0.227526	0.448635	0.0090945	0.0237237	0.92232	-0.687041	2.86e-05	K01268//aminopeptidase I [EC:3.4.11.22];K08254//glucan endo-1,3-alpha-glucosidase [EC:3.2.1.59];K01268//aminopeptidase I [EC:3.4.11.22];K08254//glucan endo-1,3-alpha-glucosidase [EC:3.2.1.59]	XP_003352995.1|3.0e-254|uncharacterized protein SMAC_03313 [Sordaria macrospora k-hell]	GO:0009987//cellular process;GO:0071554//cell wall organization or biogenesis;GO:0071840//cellular component organization or biogenesis;GO:0044703//multi-organism reproductive process;GO:0031505//fungal-type cell wall organization;GO:0044277//cell wall disassembly;GO:0022414//reproductive process;GO:0071852//fungal-type cell wall organization or biogenesis;GO:0022411//cellular component disassemb…
NCU09137	9	13.663	5.716	3.623	0.457863	0.0230848	-1.08991	4.85e-11	-2.279	4.84e-44	-0.685879	5.07e-05	K22493//agglutinin-like protein	XP_958909.2|0.0e+00|hypothetical protein NCU09137 [Neurospora crassa OR74A]	GO:0031224//intrinsic component of membrane;GO:0110165//cellular anatomical entity;GO:0016020//membrane;GO:0016021//integral component of membrane;
NCU11200	4.806	2.383	8.996	6.23	-1.30686	1.17e-06	0.46276	0.0233862	1.04199	2.09e-05	-0.684899	0.000222391	K04708//3-dehydrosphinganine reductase [EC:1.1.1.102]+ko00600//Sphingolipid metabolism+ko01100//Metabolic pathways	XP_001728550.2|8.7e-193|hypothetical protein NCU11200 [Neurospora crassa OR74A]	NA
NCU03766	163.79	137.94	179.65	114.716	-0.447681	1.28e-05	-0.458359	5.52e-05	-0.737699	8.15e-09	-0.683061	7.54e-08	K12624//U6 snRNA-associated Sm-like protein LSm5+ko03040//Spliceosome+ko03018//RNA degradation;K12624//U6 snRNA-associated Sm-like protein LSm5+ko03040//Spliceosome+ko03018//RNA degradation	XP_011394584.1|1.5e-40|small nuclear ribonucleoprotein, variant [Neurospora crassa OR74A]	GO:0044237//cellular metabolic process;GO:0000375//RNA splicing, via transesterification reactions;GO:0006725//cellular aromatic compound metabolic process;GO:0016070//RNA metabolic process;GO:0000377//RNA splicing, via transesterification reactions with bulged adenosine as nucleophile;GO:0046483//heterocycle metabolic process;GO:0071704//organic substance metabolic process;GO:1901360//organic cy…
NCU02291	33.453	17.84	31.673	20.153	-1.06402	7.48e-14	-0.522085	8.32e-05	-0.186075	0.157214	-0.682956	5.29e-09	K00252//glutaryl-CoA dehydrogenase [EC:1.3.8.6]+ko00310//Lysine degradation+ko00380//Tryptophan metabolism+ko01100//Metabolic pathways+ko01110//Biosynthesis of secondary metabolites+ko00071//Fatty acid degradation	XP_006692170.1|1.3e-203|mitochondrial glutaryl-CoA dehydrogenase-like protein [Chaetomium thermophilum var. thermophilum DSM 1495]	GO:0000166//nucleotide binding;GO:0005488//binding;GO:0097159//organic cyclic compound binding;GO:0016627//oxidoreductase activity, acting on the CH-CH group of donors;GO:0036094//small molecule binding;GO:0003824//catalytic activity;GO:0043167//ion binding;GO:0050660//flavin adenine dinucleotide binding;GO:0016491//oxidoreductase activity;GO:0043168//anion binding;GO:1901363//heterocyclic compou…
NCU06893	5.756	7.783	19.003	12.076	0.28635	0.114208	1.28585	5.35e-22	0.272749	0.0283411	-0.682741	2.38e-10	K18667//activating signal cointegrator complex subunit 2	XP_959240.1|0.0e+00|hypothetical protein NCU06893 [Neurospora crassa OR74A]	GO:0005515//protein binding;GO:0005488//binding;GO:0043130//ubiquitin binding;GO:0032182//ubiquitin-like protein binding;
NCU02882	18.616	18.476	16.156	10.306	-0.16105	0.438533	-0.641688	8.75e-06	-1.20954	7.04e-10	-0.682423	0.000148674	NA	XP_965564.3|4.8e-128|hypothetical protein NCU02882 [Neurospora crassa OR74A]	NA
NCU07068	1.316	1.556	17.266	10.95	0.0887787	0.837887	3.25179	6.83e-85	2.43568	7.45e-48	-0.681251	1.69e-08	K19849//signaling mucin MSB2+ko04011//MAPK signaling pathway - yeast	XP_960333.1|0.0e+00|K(+)/H(+) antiporter 1 [Neurospora crassa OR74A]	GO:0016020//membrane;GO:0031224//intrinsic component of membrane;GO:0110165//cellular anatomical entity;GO:0016021//integral component of membrane;GO:0015075//ion transmembrane transporter activity;GO:0005215//transporter activity;GO:0015298//solute:cation antiporter activity;GO:0015299//solute:proton antiporter activity;GO:0022857//transmembrane transporter activity;GO:0015318//inorganic molecul…
NCU16477	10.086	6.393	11.363	7.293	-0.822137	0.00233473	-0.269557	0.317352	-0.172423	0.507643	-0.68086	0.00577948	NA	XP_011393436.1|7.1e-101|hypothetical protein NCU16477 [Neurospora crassa OR74A]	GO:0031224//intrinsic component of membrane;GO:0110165//cellular anatomical entity;GO:0016021//integral component of membrane;GO:0016020//membrane;
NCU08022	14.72	15.863	28.976	18.443	-0.0461211	0.875553	0.53402	4.53e-05	-0.146749	0.402896	-0.680726	1.49e-10	K00974//tRNA nucleotidyltransferase (CCA-adding enzyme) [EC:2.7.7.72 3.1.3.- 3.1.4.-]	XP_962692.3|0.0e+00|poly(A) polymerase [Neurospora crassa OR74A]	GO:0006139//nucleobase-containing compound metabolic process;GO:0034641//cellular nitrogen compound metabolic process;GO:0071704//organic substance metabolic process;GO:0006725//cellular aromatic compound metabolic process;GO:0006399//tRNA metabolic process;GO:0044238//primary metabolic process;GO:0043628//ncRNA 3'-end processing;GO:0006807//nitrogen compound metabolic process;GO:0008033//tRNA pr…
NCU07794	29.97	29.376	16.61	10.586	-0.185864	0.230009	-1.29561	3.37e-30	-1.83535	1.15e-36	-0.680677	9.87e-07	K22071//ferredoxin-2, mitochondrial;K22071//ferredoxin-2, mitochondrial	XP_958085.1|5.7e-105|2Fe-2S iron-sulfur cluster binding domain-containing protein [Neurospora crassa OR74A]	GO:0046160//heme a metabolic process;GO:0046148//pigment biosynthetic process;GO:0006784//heme A biosynthetic process;GO:0042440//pigment metabolic process;GO:0006783//heme biosynthetic process;GO:0009987//cellular process;GO:0044281//small molecule metabolic process;GO:0031163//metallo-sulfur cluster assembly;GO:0006744//ubiquinone biosynthetic process;GO:0008152//metabolic process;GO:0042180//c…
NCU03635	10143.5	8634.99	4684.31	3026.03	-0.39181	0.00510347	-1.54948	5.15e-75	-1.88346	2.45e-33	-0.680483	2.08e-09	K02923//large subunit ribosomal protein L38e+ko03010//Ribosome	XP_009848381.1|4.2e-36|hypothetical protein NEUTE1DRAFT_135248 [Neurospora tetrasperma FGSC 2508]	GO:0044260//cellular macromolecule metabolic process;GO:0065003//protein-containing complex assembly;GO:0071826//ribonucleoprotein complex subunit organization;GO:0043933//protein-containing complex organization;GO:0006518//peptide metabolic process;GO:0006807//nitrogen compound metabolic process;GO:0022607//cellular component assembly;GO:0019538//protein metabolic process;GO:0006412//translation…
NCU01001	113.023	99.256	46.3	30.083	-0.347486	0.0788738	-1.71977	8.42e-38	-2.09943	5.47e-29	-0.680305	6.53e-05	NA	XP_009847176.1|1.3e-42|hypothetical protein NEUTE1DRAFT_36957 [Neurospora tetrasperma FGSC 2508]	GO:0033036//macromolecule localization;GO:0015031//protein transport;GO:0006810//transport;GO:0006914//autophagy;GO:0008152//metabolic process;GO:0061919//process utilizing autophagic mechanism;GO:0045184//establishment of protein localization;GO:0044237//cellular metabolic process;GO:0044248//cellular catabolic process;GO:0008104//protein localization;GO:0009056//catabolic process;GO:0071702//or…
NCU03702	312.03	329.24	102.593	65.403	-0.0742386	0.657936	-2.04493	2.14e-102	-2.69626	9.14e-123	-0.680009	8.39e-14	K14563//rRNA 2'-O-methyltransferase fibrillarin [EC:2.1.1.-]+ko03008//Ribosome biogenesis in eukaryotes	XP_961478.1|6.5e-184|rRNA methyltransferase NOP1 [Neurospora crassa OR74A]	GO:0009987//cellular process;GO:0000494//box C/D RNA 3'-end processing;GO:0006364//rRNA processing;GO:0043170//macromolecule metabolic process;GO:0016070//RNA metabolic process;GO:0009451//RNA modification;GO:0034660//ncRNA metabolic process;GO:0006725//cellular aromatic compound metabolic process;GO:0018364//peptidyl-glutamine methylation;GO:0031167//rRNA methylation;GO:0016570//histone modifica…
NCU01949	3029.63	2692.89	1439.5	920.293	-0.326278	0.00442481	-1.51473	4.02e-75	-1.91404	1.15e-73	-0.679953	2.54e-18	K02997//small subunit ribosomal protein S9e+ko03010//Ribosome	XP_033588653.1|9.2e-93|40S ribosomal protein S9 [Neohortaea acidophila]	GO:0019538//protein metabolic process;GO:0006412//translation;GO:1901564//organonitrogen compound metabolic process;GO:0009987//cellular process;GO:0043043//peptide biosynthetic process;GO:1901576//organic substance biosynthetic process;GO:0044271//cellular nitrogen compound biosynthetic process;GO:0043604//amide biosynthetic process;GO:0009058//biosynthetic process;GO:0043603//cellular amide met…
NCU01666	289.026	330.03	142.55	90.966	0.0375648	0.802644	-1.46087	5.6e-84	-2.22315	2.36e-112	-0.67932	6.18e-20	K01653//acetolactate synthase I/III small subunit [EC:2.2.1.6]+ko00290//Valine, leucine and isoleucine biosynthesis+ko00660//C5-Branched dibasic acid metabolism+ko00770//Pantothenate and CoA biosynthesis+ko01100//Metabolic pathways+ko01230//Biosynthesis of amino acids+ko00650//Butanoate metabolism+ko01110//Biosynthesis of secondary metabolites+ko01210//2-Oxocarboxylic acid metabolism	XP_009852063.1|1.7e-182|hypothetical protein NEUTE1DRAFT_65046 [Neurospora tetrasperma FGSC 2508]	GO:0044283//small molecule biosynthetic process;GO:0009099//valine biosynthetic process;GO:0016053//organic acid biosynthetic process;GO:0009987//cellular process;GO:0046394//carboxylic acid biosynthetic process;GO:0044237//cellular metabolic process;GO:0006549//isoleucine metabolic process;GO:0006082//organic acid metabolic process;GO:0008652//cellular amino acid biosynthetic process;GO:0043436/…
NCU02530	52.39	56.996	49.52	31.91	-0.0359427	0.903042	-0.517708	6.14e-05	-1.20721	4.37e-11	-0.678652	7.98e-07	K02260//cytochrome c oxidase assembly protein subunit 17+ko01100//Metabolic pathways+ko00190//Oxidative phosphorylation	KHE89960.1|3.3e-61|hypothetical protein GE21DRAFT_1000590 [Neurospora crassa]	GO:0006807//nitrogen compound metabolic process;GO:0008152//metabolic process;GO:0044237//cellular metabolic process;GO:0006996//organelle organization;GO:0015680//protein maturation by copper ion transfer;GO:0051604//protein maturation;GO:0006464//cellular protein modification process;GO:1901564//organonitrogen compound metabolic process;GO:0044085//cellular component biogenesis;GO:0009987//cell…
NCU06343	4.196	5.26	7.126	4.536	0.136671	0.701871	0.337598	0.164503	-0.520985	0.039045	-0.678171	0.00374666	NA	XP_011394174.1|5.2e-116|hypothetical protein NCU06343 [Neurospora crassa OR74A]	GO:0008080//N-acetyltransferase activity;GO:0003824//catalytic activity;GO:0016410//N-acyltransferase activity;GO:0016746//acyltransferase activity;GO:0016740//transferase activity;GO:0016407//acetyltransferase activity;GO:0016747//acyltransferase activity, transferring groups other than amino-acyl groups;
NCU07815	30.74	16.44	27.146	17.34	-1.05825	1.59e-21	-0.620958	2.12e-09	-0.284878	0.0149111	-0.677469	7.34e-11	K23010//metalloendopeptidase OMA1, mitochondrial [EC:3.4.24.-];K12584//m7GpppX diphosphatase [EC:3.6.1.59]+ko03018//RNA degradation	XP_962936.1|1.2e-231|hypothetical protein NCU07815 [Neurospora crassa OR74A]	GO:0044283//small molecule biosynthetic process;GO:0042180//cellular ketone metabolic process;GO:1901576//organic substance biosynthetic process;GO:0009987//cellular process;GO:0071704//organic substance metabolic process;GO:0032259//methylation;GO:0042181//ketone biosynthetic process;GO:0006743//ubiquinone metabolic process;GO:0044237//cellular metabolic process;GO:0044249//cellular biosynthetic…
NCU06554	127.113	91.7	156.593	99.956	-0.626344	7.24e-11	-0.141739	0.440978	-0.237322	0.0501062	-0.677181	3.51e-05	NA	XP_962261.1|4.2e-145|phosphoserine phosphatase [Neurospora crassa OR74A]	GO:0016791//phosphatase activity;GO:0042578//phosphoric ester hydrolase activity;GO:0016788//hydrolase activity, acting on ester bonds;GO:0016787//hydrolase activity;GO:0003824//catalytic activity;
NCU05782	60.196	59.36	20.32	12.983	-0.174993	0.296783	-2.00916	2.7e-46	-2.55671	3.46e-101	-0.676774	3.9e-06	K14811//ATP-dependent RNA helicase DBP3 [EC:3.6.4.13]	XP_960042.1|0.0e+00|ATP-dependent RNA helicase dbp-3 [Neurospora crassa OR74A]	GO:0006725//cellular aromatic compound metabolic process;GO:0009987//cellular process;GO:0044238//primary metabolic process;GO:0042254//ribosome biogenesis;GO:0071840//cellular component organization or biogenesis;GO:0043170//macromolecule metabolic process;GO:0034470//ncRNA processing;GO:1901360//organic cyclic compound metabolic process;GO:0071704//organic substance metabolic process;GO:0044085…
NCU09182	842.126	806.706	975.636	631.54	-0.229899	0.290215	-0.224116	0.082579	-0.711253	4.27e-05	-0.675834	6.87e-08	K01408//insulysin [EC:3.4.24.56];K01580//glutamate decarboxylase [EC:4.1.1.15]+ko00410//beta-Alanine metabolism+ko00250//Alanine, aspartate and glutamate metabolism+ko00430//Taurine and hypotaurine metabolism+ko01100//Metabolic pathways+ko00650//Butanoate metabolism+ko01110//Biosynthesis of secondary metabolites	XP_959092.1|6.3e-88|stress responsive A/B barrel domain-containing protein [Neurospora crassa OR74A]	GO:0016021//integral component of membrane;GO:0110165//cellular anatomical entity;GO:0031224//intrinsic component of membrane;GO:0016020//membrane;
NCU00925	93.676	103.926	26.056	16.663	0.000158557	0.999571	-2.28446	1.23e-83	-3.00527	7.7e-153	-0.67522	3.97e-08	K14843//pescadillo	XP_964751.1|0.0e+00|pescadillo [Neurospora crassa OR74A]	GO:0008152//metabolic process;GO:0000460//maturation of 5.8S rRNA;GO:0034641//cellular nitrogen compound metabolic process;GO:0090304//nucleic acid metabolic process;GO:0071840//cellular component organization or biogenesis;GO:0034660//ncRNA metabolic process;GO:0016072//rRNA metabolic process;GO:0006807//nitrogen compound metabolic process;GO:0043170//macromolecule metabolic process;GO:0000466//…
NCU05960	3.12	4.183	10.496	5.906	0.383603	0.0715906	1.23697	6.45e-15	0.134442	0.417675	-0.675174	3.3e-07	K07542//GPI mannosyltransferase 2 [EC:2.4.1.-]+ko01100//Metabolic pathways+ko00563//Glycosylphosphatidylinositol (GPI)-anchor biosynthesis;K07542//GPI mannosyltransferase 2 [EC:2.4.1.-]+ko01100//Metabolic pathways+ko00563//Glycosylphosphatidylinositol (GPI)-anchor biosynthesis	XP_958574.1|0.0e+00|GPI mannosyltransferase 2 [Neurospora crassa OR74A]	GO:0006505//GPI anchor metabolic process;GO:1901564//organonitrogen compound metabolic process;GO:0071704//organic substance metabolic process;GO:0090407//organophosphate biosynthetic process;GO:0046474//glycerophospholipid biosynthetic process;GO:0019637//organophosphate metabolic process;GO:0045017//glycerolipid biosynthetic process;GO:0008152//metabolic process;GO:0043412//macromolecule modifi…
NCU06425	27.246	18.466	174.89	111.883	-0.712517	0.000113996	2.24183	1.01e-48	2.23427	1.63e-43	-0.67449	7.07e-06	K11294//nucleolin	XP_957316.2|1.9e-164|hypothetical protein NCU06425 [Neurospora crassa OR74A]	NA
NCU06272	35.546	34.21	9.56	6.1	-0.204055	0.207644	-2.3354	2.07e-65	-2.85056	1.23e-135	-0.673917	7.97e-07	K14792//rRNA biogenesis protein RRP5	XP_962876.3|0.0e+00|mito ribosomal protein S16 [Neurospora crassa OR74A]	GO:0046483//heterocycle metabolic process;GO:0044238//primary metabolic process;GO:0008152//metabolic process;GO:0006725//cellular aromatic compound metabolic process;GO:0006396//RNA processing;GO:0071704//organic substance metabolic process;GO:0006364//rRNA processing;GO:0006139//nucleobase-containing compound metabolic process;GO:0016072//rRNA metabolic process;GO:0044085//cellular component bi…
NCU08411	215.586	213.05	120.94	77.423	-0.172781	0.280349	-1.27436	8.11e-57	-1.82078	7.64e-41	-0.673065	5.91e-13	K14455//aspartate aminotransferase, mitochondrial [EC:2.6.1.1]+ko00250//Alanine, aspartate and glutamate metabolism+ko00220//Arginine biosynthesis+ko00330//Arginine and proline metabolism+ko01100//Metabolic pathways+ko01230//Biosynthesis of amino acids+ko00350//Tyrosine metabolism+ko01110//Biosynthesis of secondary metabolites+ko01210//2-Oxocarboxylic acid metabolism+ko00270//Cysteine and methion…	XP_011393604.1|1.0e-245|aspartate aminotransferase [Neurospora crassa OR74A]	GO:0009987//cellular process;GO:0006807//nitrogen compound metabolic process;GO:0044248//cellular catabolic process;GO:0006520//cellular amino acid metabolic process;GO:0009056//catabolic process;GO:0009063//cellular amino acid catabolic process;GO:0044238//primary metabolic process;GO:0006082//organic acid metabolic process;GO:1901564//organonitrogen compound metabolic process;GO:0006531//aspart…
NCU07907	8.98	7.08	11.256	7.233	-0.499564	0.0149861	-0.113484	0.551626	-0.328108	0.0886492	-0.670913	5.74e-05	K01764//cytochrome c heme-lyase [EC:4.4.1.17]+ko00860//Porphyrin metabolism+ko01100//Metabolic pathways;K03317//concentrative nucleoside transporter, CNT family;K23612//neural Wiskott-Aldrich syndrome protein+ko04144//Endocytosis	XP_962423.1|1.4e-204|hypothetical protein NCU07907 [Neurospora crassa OR74A]	GO:0031224//intrinsic component of membrane;GO:0016021//integral component of membrane;GO:0016020//membrane;GO:0110165//cellular anatomical entity;
NCU05076	35.26	36.096	27.43	17.78	-0.122534	0.584176	-0.796515	1.11e-07	-1.38982	4.16e-17	-0.670497	3.91e-05	K17663//cytochrome b pre-mRNA-processing protein 6	XP_956065.1|7.2e-67|hypothetical protein NCU05076 [Neurospora crassa OR74A]	GO:0034248//regulation of cellular amide metabolic process;GO:0034551//mitochondrial respiratory chain complex III assembly;GO:0051173//positive regulation of nitrogen compound metabolic process;GO:0019222//regulation of metabolic process;GO:0031323//regulation of cellular metabolic process;GO:0070129//regulation of mitochondrial translation;GO:2000112//regulation of cellular macromolecule biosyn…
NCU09727	9.74	8.596	8.096	5.173	-0.336375	0.0103113	-0.704939	1.9e-09	-1.0821	1.24e-17	-0.669542	2.29e-07	K00327//NADPH-ferrihemoprotein reductase [EC:1.6.2.4];K00327//NADPH-ferrihemoprotein reductase [EC:1.6.2.4]	XP_964429.2|0.0e+00|NADPH-dependent FMN/FAD containing oxidoreductase [Neurospora crassa OR74A]	GO:0110165//cellular anatomical entity;GO:0005622//intracellular anatomical structure;GO:0005829//cytosol;GO:0005737//cytoplasm;GO:0003824//catalytic activity;GO:0016491//oxidoreductase activity;GO:0016705//oxidoreductase activity, acting on paired donors, with incorporation or reduction of molecular oxygen;GO:0097367//carbohydrate derivative binding;GO:0005488//binding;GO:0050660//flavin adenine…
NCU00218	23.146	17.153	17.63	11.36	-0.589415	0.000128273	-0.833699	6.86e-09	-0.958555	5.99e-09	-0.669295	5.09e-05	K07943//ADP-ribosylation factor-like protein 2	XP_009850997.1|3.8e-98|hypothetical protein NEUTE1DRAFT_81963 [Neurospora tetrasperma FGSC 2508]	GO:0050789//regulation of biological process;GO:0048522//positive regulation of cellular process;GO:0051128//regulation of cellular component organization;GO:0031113//regulation of microtubule polymerization;GO:0050794//regulation of cellular process;GO:0051130//positive regulation of cellular component organization;GO:0044089//positive regulation of cellular component biogenesis;GO:0032271//regu…
NCU00558	2.996	1.903	9.8	5.74	-0.623435	0.00144976	0.77892	1.79e-07	0.690545	4.55e-06	-0.667555	7.54e-08	K08773//RalA-binding protein 1;K08773//RalA-binding protein 1	XP_964719.2|0.0e+00|hypothetical protein NCU00558 [Neurospora crassa OR74A]	GO:0019222//regulation of metabolic process;GO:0010468//regulation of gene expression;GO:0060255//regulation of macromolecule metabolic process;GO:0050794//regulation of cellular process;GO:0006355//regulation of transcription, DNA-templated;GO:0051252//regulation of RNA metabolic process;GO:0031323//regulation of cellular metabolic process;GO:2001141//regulation of RNA biosynthetic process;GO:00…
NCU01852	2.26	0.613	6.246	4.026	-2.01693	1.89e-05	1.04156	0.000131263	2.35044	7.37e-10	-0.666777	0.00441622	K03325//arsenite transporter	XP_011392880.1|9.3e-229|arsenical-resistance protein [Neurospora crassa OR74A]	GO:0051179//localization;GO:0006810//transport;GO:0015699//antimonite transport;GO:0006820//anion transport;GO:0015698//inorganic anion transport;GO:0015700//arsenite transport;GO:0006811//ion transport;GO:0051234//establishment of localization;GO:0071944//cell periphery;GO:0031224//intrinsic component of membrane;GO:0005886//plasma membrane;GO:0110165//cellular anatomical entity;GO:0016020//memb…
NCU00194	163.296	145.43	102.663	66.446	-0.334568	0.000119367	-1.11337	2.35e-27	-1.49014	2.1e-72	-0.666766	3.88e-11	K00819//ornithine--oxo-acid transaminase [EC:2.6.1.13]+ko00330//Arginine and proline metabolism+ko01100//Metabolic pathways+ko01110//Biosynthesis of secondary metabolites;K00819//ornithine--oxo-acid transaminase [EC:2.6.1.13]+ko00330//Arginine and proline metabolism+ko01100//Metabolic pathways+ko01110//Biosynthesis of secondary metabolites	XP_009850969.1|8.3e-260|ornithine aminotransferase [Neurospora tetrasperma FGSC 2508]	GO:0016053//organic acid biosynthetic process;GO:1901360//organic cyclic compound metabolic process;GO:1901605//alpha-amino acid metabolic process;GO:0006520//cellular amino acid metabolic process;GO:0046483//heterocycle metabolic process;GO:0009987//cellular process;GO:0006560//proline metabolic process;GO:0006807//nitrogen compound metabolic process;GO:0018130//heterocycle biosynthetic process;…
NCU02509	1504.55	1270.47	701.913	452.233	-0.39774	0.00166571	-1.5408	7.08e-72	-1.8552	2.1e-56	-0.666455	4.96e-17	K02868//large subunit ribosomal protein L11e+ko03010//Ribosome	KAF6806194.1|1.1e-81|60s ribosomal protein l11 [Colletotrichum sojae]	GO:0006412//translation;GO:0009987//cellular process;GO:0044238//primary metabolic process;GO:0071704//organic substance metabolic process;GO:0043170//macromolecule metabolic process;GO:0044249//cellular biosynthetic process;GO:0043604//amide biosynthetic process;GO:0044267//cellular protein metabolic process;GO:0009059//macromolecule biosynthetic process;GO:0010467//gene expression;GO:0034641//c…
NCU16968	6.143	4.143	3.493	2.25	-0.71888	0.00135311	-1.25268	6.55e-11	-1.24454	1.22e-08	-0.666179	0.00352689	K00326//cytochrome-b5 reductase [EC:1.6.2.2]+ko00520//Amino sugar and nucleotide sugar metabolism;K01705//homoaconitate hydratase [EC:4.2.1.36]+ko00300//Lysine biosynthesis+ko01100//Metabolic pathways+ko01230//Biosynthesis of amino acids+ko01110//Biosynthesis of secondary metabolites+ko01210//2-Oxocarboxylic acid metabolism	XP_011394826.1|0.0e+00|cytochrome c mitochondrial import factor [Neurospora crassa OR74A]	GO:0044108//cellular alcohol biosynthetic process;GO:1901617//organic hydroxy compound biosynthetic process;GO:0044283//small molecule biosynthetic process;GO:1902653//secondary alcohol biosynthetic process;GO:0016125//sterol metabolic process;GO:1901615//organic hydroxy compound metabolic process;GO:0071704//organic substance metabolic process;GO:0006629//lipid metabolic process;GO:0008152//meta…
NCU04015	22.633	21.126	59.6	38.303	-0.253886	0.0777228	0.954449	1.95e-23	0.497991	3.61e-06	-0.665922	2.08e-16	K12182//hepatocyte growth factor-regulated tyrosine kinase substrate+ko04145//Phagosome+ko04144//Endocytosis	XP_957630.3|0.0e+00|vacuolar protein sorting-associated protein 27 [Neurospora crassa OR74A]	GO:0006886//intracellular protein transport;GO:0072594//establishment of protein localization to organelle;GO:0009987//cellular process;GO:0009057//macromolecule catabolic process;GO:1901564//organonitrogen compound metabolic process;GO:0051641//cellular localization;GO:0051603//proteolysis involved in cellular protein catabolic process;GO:0006508//proteolysis;GO:0044238//primary metabolic proces…
NCU12022	7.856	4.683	14.996	9.696	-0.90575	0.000185321	0.493581	0.00515399	0.687283	0.000713888	-0.665393	9.04e-06	NA	KHE82515.1|2.1e-219|hypothetical protein GE21DRAFT_1213305 [Neurospora crassa]	GO:0031224//intrinsic component of membrane;GO:0110165//cellular anatomical entity;GO:0016021//integral component of membrane;GO:0016020//membrane;
NCU06409	20.966	26.476	10.696	6.883	0.187267	0.209073	-1.40924	2.19e-31	-2.30691	1.05e-72	-0.66517	1.05e-06	K14786//protein KRI1	XP_955951.1|0.0e+00|ribosome biogenesis protein Kri1 [Neurospora crassa OR74A]	NA
NCU08923	547.13	641.466	238.173	153.65	0.0812465	0.654508	-1.63619	1.51e-50	-2.42669	3.08e-85	-0.664301	2.46e-10	K09250//cellular nucleic acid-binding protein	XP_960605.1|1.4e-113|zinc knuckle domain-containing protein [Neurospora crassa OR74A]	GO:0051173//positive regulation of nitrogen compound metabolic process;GO:2000767//positive regulation of cytoplasmic translation;GO:0006417//regulation of translation;GO:2000765//regulation of cytoplasmic translation;GO:0019222//regulation of metabolic process;GO:0032270//positive regulation of cellular protein metabolic process;GO:0010468//regulation of gene expression;GO:0032268//regulation of…
NCU00835	6.373	4.463	23.736	15.28	-0.66171	0.00822024	1.46105	1.76e-17	1.41567	1.11e-24	-0.664151	1.07e-08	K11244//cell wall integrity and stress response component+ko04011//MAPK signaling pathway - yeast+ko04139//Mitophagy - yeast	XP_963701.1|1.6e-239|hypothetical protein NCU00835 [Neurospora crassa OR74A]	GO:0110165//cellular anatomical entity;GO:0016020//membrane;GO:0031224//intrinsic component of membrane;GO:0016021//integral component of membrane;
NCU07408	2893.66	2667.68	1351.78	875.376	-0.270706	0.0266818	-1.5328	2.98e-75	-1.97186	2.12e-76	-0.663592	3.19e-17	K02941//large subunit ribosomal protein LP0+ko03010//Ribosome;K02941//large subunit ribosomal protein LP0+ko03010//Ribosome	XP_011393164.1|2.1e-171|60S ribosomal protein P0, variant [Neurospora crassa OR74A]	GO:0044237//cellular metabolic process;GO:0044238//primary metabolic process;GO:0009987//cellular process;GO:0006412//translation;GO:0009059//macromolecule biosynthetic process;GO:0000027//ribosomal large subunit assembly;GO:0044271//cellular nitrogen compound biosynthetic process;GO:0070925//organelle assembly;GO:0043933//protein-containing complex organization;GO:0019538//protein metabolic proc…
NCU03378	11.16	8.053	42.866	27.6	-0.62782	0.00231183	1.49673	4.19e-57	1.41878	3.8e-16	-0.663427	1.54e-13	K24767//ASTRA-associated protein 1;K01869//leucyl-tRNA synthetase [EC:6.1.1.4]+ko00970//Aminoacyl-tRNA biosynthesis;K12349//neutral ceramidase [EC:3.5.1.23]+ko00600//Sphingolipid metabolism+ko01100//Metabolic pathways;K01230//mannosyl-oligosaccharide alpha-1,2-mannosidase [EC:3.2.1.113]+ko04141//Protein processing in endoplasmic reticulum+ko01100//Metabolic pathways+ko00513//Various types of N-gl…	XP_956313.1|1.1e-268|TOL [Neurospora crassa OR74A]	NA
NCU03961	26.616	30.23	9.813	6.323	0.0370189	0.892206	-1.87875	5.31e-43	-2.62489	2.31e-57	-0.663262	2.27e-05	K14788//ribosome biogenesis protein ENP2	XP_009854485.1|0.0e+00|hypothetical protein NEUTE1DRAFT_148841 [Neurospora tetrasperma FGSC 2508]	GO:0006364//rRNA processing;GO:0071704//organic substance metabolic process;GO:0034660//ncRNA metabolic process;GO:0006139//nucleobase-containing compound metabolic process;GO:0044238//primary metabolic process;GO:0034470//ncRNA processing;GO:0046483//heterocycle metabolic process;GO:0010467//gene expression;GO:0006807//nitrogen compound metabolic process;GO:0044085//cellular component biogenesis…
NCU01638	36.563	36.71	10.94	7.036	-0.142366	0.398379	-2.18049	8.05e-76	-2.74722	1.13e-101	-0.663253	1.04e-07	K02999//DNA-directed RNA polymerase I subunit RPA1 [EC:2.7.7.6]+ko03020//RNA polymerase	XP_956006.2|0.0e+00|DNA-directed RNA polymerase I subunit RPA1 [Neurospora crassa OR74A]	GO:0044249//cellular biosynthetic process;GO:0044237//cellular metabolic process;GO:0090304//nucleic acid metabolic process;GO:0043170//macromolecule metabolic process;GO:0018130//heterocycle biosynthetic process;GO:0034654//nucleobase-containing compound biosynthetic process;GO:0016070//RNA metabolic process;GO:0008152//metabolic process;GO:0044238//primary metabolic process;GO:0044271//cellular…
NCU07923	13.086	2.796	39.756	25.61	-2.37593	1.68e-34	1.16495	9.27e-17	2.83289	1.01e-90	-0.663184	2.58e-11	K19851//flocculation protein FLO11+ko04011//MAPK signaling pathway - yeast;K01183//chitinase [EC:3.2.1.14]+ko00520//Amino sugar and nucleotide sugar metabolism+ko01100//Metabolic pathways	XP_962439.2|0.0e+00|hypothetical protein NCU07923 [Neurospora crassa OR74A]	NA
NCU07440	10.45	7.423	11.996	7.733	-0.644209	1.2e-07	-0.241134	0.0985343	-0.302344	0.0176179	-0.660704	1.69e-06	K10848//DNA excision repair protein ERCC-4 [EC:3.1.-.-]+ko03420//Nucleotide excision repair	XP_964627.3|0.0e+00|MUS38 [Neurospora crassa OR74A]	GO:0044238//primary metabolic process;GO:0035825//homologous recombination;GO:0009987//cellular process;GO:1901360//organic cyclic compound metabolic process;GO:0050896//response to stimulus;GO:0090304//nucleic acid metabolic process;GO:0007131//reciprocal meiotic recombination;GO:0043170//macromolecule metabolic process;GO:0000280//nuclear division;GO:0048285//organelle fission;GO:0006296//nucle…
NCU06603	56.053	49.25	94.12	61.03	-0.343607	0.00772151	0.307716	0.0130152	-0.0539108	0.65443	-0.660541	1.18e-09	K22211//D-lactate dehydratase [EC:4.2.1.130]+ko01100//Metabolic pathways+ko00620//Pyruvate metabolism	XP_962345.1|1.0e-133|ThiJ/PfpI family protein [Neurospora crassa OR74A]	GO:0043436//oxoacid metabolic process;GO:0006082//organic acid metabolic process;GO:1901564//organonitrogen compound metabolic process;GO:0006807//nitrogen compound metabolic process;GO:0009987//cellular process;GO:0006541//glutamine metabolic process;GO:0019752//carboxylic acid metabolic process;GO:1901605//alpha-amino acid metabolic process;GO:0009064//glutamine family amino acid metabolic proc…
NCU07930	1307.06	1366.27	388.936	250.896	-0.0925676	0.323767	-2.19854	9.73e-128	-2.81044	5.07e-231	-0.660078	3.27e-12	K01251//adenosylhomocysteinase [EC:3.3.1.1]+ko01100//Metabolic pathways+ko00270//Cysteine and methionine metabolism;K01251//adenosylhomocysteinase [EC:3.3.1.1]+ko01100//Metabolic pathways+ko00270//Cysteine and methionine metabolism	SPQ23941.1|1.6e-240|d330c896-1cda-4d68-9bfc-7edba2d584cb [Thermothielavioides terrestris]	GO:0009987//cellular process;GO:0008152//metabolic process;GO:0044281//small molecule metabolic process;GO:0006730//one-carbon metabolic process;GO:0044237//cellular metabolic process;GO:0003824//catalytic activity;GO:0016787//hydrolase activity;GO:0016801//hydrolase activity, acting on ether bonds;
NCU09201	11.456	13.16	27.21	17.556	0.0487299	0.81873	0.806729	1.82e-16	0.0522432	0.753422	-0.659837	2.17e-11	K14950//manganese-transporting P-type ATPase [EC:7.2.2.-];K06674//structural maintenance of chromosome 2+ko04111//Cell cycle - yeast	XP_959145.2|4.3e-204|hypothetical protein NCU09201 [Neurospora crassa OR74A]	GO:0031224//intrinsic component of membrane;GO:0110165//cellular anatomical entity;GO:0016021//integral component of membrane;GO:0016020//membrane;
NCU01998	23.646	17.37	25.686	16.596	-0.59737	0.000250819	-0.321771	0.00754847	-0.427514	0.00558445	-0.658248	3.81e-09	K16945//cell division control protein 11	XP_964863.2|2.3e-303|septin [Neurospora crassa OR74A]	GO:0033036//macromolecule localization;GO:0009987//cellular process;GO:0034613//cellular protein localization;GO:0051301//cell division;GO:0022402//cell cycle process;GO:0061640//cytoskeleton-dependent cytokinesis;GO:0051641//cellular localization;GO:0007049//cell cycle;GO:0051179//localization;GO:0000910//cytokinesis;GO:0008104//protein localization;GO:0070727//cellular macromolecule localizatio…
NCU02611	55.223	85.516	33.79	21.843	0.48358	0.00181451	-1.14756	2.42e-31	-2.33484	7.4e-56	-0.657869	1.25e-10	K14787//multiple RNA-binding domain-containing protein 1	XP_965014.1|0.0e+00|multiple RNA-binding domain-containing protein 1 [Neurospora crassa OR74A]	GO:0006397//mRNA processing;GO:0071840//cellular component organization or biogenesis;GO:0034660//ncRNA metabolic process;GO:0044237//cellular metabolic process;GO:0006725//cellular aromatic compound metabolic process;GO:0016071//mRNA metabolic process;GO:0071704//organic substance metabolic process;GO:1901360//organic cyclic compound metabolic process;GO:0000375//RNA splicing, via transesterific…
NCU02531	5.07	3.323	4.67	3.016	-0.762339	7.98e-07	-0.559816	6.36e-05	-0.49918	0.00672828	-0.657269	7.56e-05	K11137//telomere length regulation protein	XP_009856762.1|0.0e+00|hypothetical protein NEUTE1DRAFT_150529 [Neurospora tetrasperma FGSC 2508]	NA
NCU07562	3822.79	3241.95	1870.6	1214.29	-0.394389	0.000175113	-1.47264	5.95e-76	-1.78021	6.98e-41	-0.657091	8.31e-10	K02921//large subunit ribosomal protein L37Ae+ko03010//Ribosome	XP_009851325.1|2.8e-44|60S ribosomal protein L43 [Neurospora tetrasperma FGSC 2508]	GO:0044260//cellular macromolecule metabolic process;GO:1901564//organonitrogen compound metabolic process;GO:0043604//amide biosynthetic process;GO:0008152//metabolic process;GO:1901576//organic substance biosynthetic process;GO:0010467//gene expression;GO:0006412//translation;GO:0043170//macromolecule metabolic process;GO:0019538//protein metabolic process;GO:0034641//cellular nitrogen compound…
NCU09267	16.283	8.03	45.306	28.613	-1.12907	0.108688	1.01245	0.00315875	1.44727	0.00585417	-0.656266	1.69e-10	K08254//glucan endo-1,3-alpha-glucosidase [EC:3.2.1.59];K19791//iron transport multicopper oxidase;K08254//glucan endo-1,3-alpha-glucosidase [EC:3.2.1.59];K11244//cell wall integrity and stress response component+ko04011//MAPK signaling pathway - yeast+ko04139//Mitophagy - yeast;K19791//iron transport multicopper oxidase;K08254//glucan endo-1,3-alpha-glucosidase [EC:3.2.1.59];K11244//cell wall in…	XP_964702.3|0.0e+00|copper radical oxidase [Neurospora crassa OR74A]	NA
NCU02707	3260.25	2845.85	1592.44	1033.4	-0.351491	0.000630214	-1.47516	8.66e-81	-1.82482	5.34e-51	-0.656169	1.13e-11	K02934//large subunit ribosomal protein L6e+ko03010//Ribosome	XP_009856576.1|1.2e-107|hypothetical protein NEUTE1DRAFT_119009 [Neurospora tetrasperma FGSC 2508]	GO:0071840//cellular component organization or biogenesis;GO:0044237//cellular metabolic process;GO:1901576//organic substance biosynthetic process;GO:0022613//ribonucleoprotein complex biogenesis;GO:0043043//peptide biosynthetic process;GO:0009059//macromolecule biosynthetic process;GO:0070925//organelle assembly;GO:0044249//cellular biosynthetic process;GO:0043604//amide biosynthetic process;GO…
NCU05534	14.536	12.316	148.363	97.556	-0.427694	0.424921	2.90902	2.77e-57	2.64087	2.18e-07	-0.656148	7.8e-08	NA	XP_960496.1|7.6e-125|hypothetical protein NCU05534 [Neurospora crassa OR74A]	NA
NCU04571	10.916	18.72	8.313	5.39	0.633034	0.00206093	-0.825521	6.55e-05	-2.15858	1.55e-49	-0.655609	0.000731022	K14545//ribosomal RNA-processing protein 7+ko03008//Ribosome biogenesis in eukaryotes	XP_958670.1|3.6e-178|hypothetical protein NCU04571 [Neurospora crassa OR74A]	GO:0042254//ribosome biogenesis;GO:0006139//nucleobase-containing compound metabolic process;GO:0044085//cellular component biogenesis;GO:0008152//metabolic process;GO:0042274//ribosomal small subunit biogenesis;GO:0070925//organelle assembly;GO:0006807//nitrogen compound metabolic process;GO:0043170//macromolecule metabolic process;GO:0000028//ribosomal small subunit assembly;GO:0046483//heteroc…
NCU02631	10.703	13.263	8.363	5.44	0.154705	0.391963	-0.796738	6.69e-07	-1.6508	3.84e-25	-0.655257	0.000489914	K10732//GINS complex subunit 1	KAA8628085.1|5.1e-126|hypothetical protein SMACR_05732 [Sordaria macrospora]	GO:0006725//cellular aromatic compound metabolic process;GO:0044260//cellular macromolecule metabolic process;GO:0000278//mitotic cell cycle;GO:0090304//nucleic acid metabolic process;GO:0006260//DNA replication;GO:0034645//cellular macromolecule biosynthetic process;GO:0033260//nuclear DNA replication;GO:0009059//macromolecule biosynthetic process;GO:1902296//DNA strand elongation involved in ce…
NCU05894	30.036	35.51	10.51	6.83	0.0898425	0.603834	-1.9528	7.65e-49	-2.74233	1.31e-67	-0.654619	0.000475209	K14557//U3 small nucleolar RNA-associated protein 6+ko03008//Ribosome biogenesis in eukaryotes	XP_959885.1|4.4e-238|hypothetical protein NCU05894 [Neurospora crassa OR74A]	GO:0006807//nitrogen compound metabolic process;GO:0016071//mRNA metabolic process;GO:0090304//nucleic acid metabolic process;GO:0006725//cellular aromatic compound metabolic process;GO:0043170//macromolecule metabolic process;GO:0016070//RNA metabolic process;GO:0046483//heterocycle metabolic process;GO:0042254//ribosome biogenesis;GO:0009987//cellular process;GO:0034641//cellular nitrogen compo…
NCU04485	36.33	34.983	10.696	6.94	-0.204953	0.233278	-2.20355	1.12e-55	-2.69792	3.99e-88	-0.653645	3.59e-05	K01210//glucan 1,3-beta-glucosidase [EC:3.2.1.58]+ko01100//Metabolic pathways+ko00500//Starch and sucrose metabolism;K01183//chitinase [EC:3.2.1.14]+ko00520//Amino sugar and nucleotide sugar metabolism+ko01100//Metabolic pathways	XP_957054.1|0.0e+00|pre-rRNA processing protein Esf1 [Neurospora crassa OR74A]	GO:0046483//heterocycle metabolic process;GO:0044085//cellular component biogenesis;GO:0034470//ncRNA processing;GO:0034641//cellular nitrogen compound metabolic process;GO:0016072//rRNA metabolic process;GO:0034660//ncRNA metabolic process;GO:0044237//cellular metabolic process;GO:0006725//cellular aromatic compound metabolic process;GO:0090304//nucleic acid metabolic process;GO:0006396//RNA pro…
NCU04097	74.466	65.713	21.386	13.936	-0.334841	0.00110698	-2.23942	2.58e-91	-2.59876	1.53e-88	-0.649761	1.83e-05	K12608//CCR4-NOT complex subunit CAF16+ko03018//RNA degradation	XP_960859.1|6.9e-170|ABC transporter [Neurospora crassa OR74A]	GO:0050789//regulation of biological process;GO:0051252//regulation of RNA metabolic process;GO:1903506//regulation of nucleic acid-templated transcription;GO:0006355//regulation of transcription, DNA-templated;GO:0050794//regulation of cellular process;GO:0019222//regulation of metabolic process;GO:0051171//regulation of nitrogen compound metabolic process;GO:0009889//regulation of biosynthetic …
NCU04376	5.87	4.076	4.643	3.023	-0.678969	0.000191081	-0.777696	0.000133611	-0.792528	6.21e-05	-0.648975	0.00601047	K14299//nucleoporin SEH1+ko03013//Nucleocytoplasmic transport	XP_011394090.1|7.3e-289|hypothetical protein NCU04376 [Neurospora crassa OR74A]	GO:0006810//transport;GO:0009987//cellular process;GO:0051234//establishment of localization;GO:0045184//establishment of protein localization;GO:0015031//protein transport;GO:0051716//cellular response to stimulus;GO:0048522//positive regulation of cellular process;GO:0015931//nucleobase-containing compound transport;GO:0009991//response to extracellular stimulus;GO:0050658//RNA transport;GO:000…
NCU03166	131.31	136.346	73.256	47.756	-0.0972617	0.594144	-1.28182	2.43e-53	-1.87792	6.97e-46	-0.648032	3.32e-14	K01923//phosphoribosylaminoimidazole-succinocarboxamide synthase [EC:6.3.2.6]+ko00230//Purine metabolism+ko01100//Metabolic pathways+ko01110//Biosynthesis of secondary metabolites	XP_964572.1|3.1e-172|phosphoribosylaminoimidazole-succinocarboxamide synthase [Neurospora crassa OR74A]	GO:0009123//nucleoside monophosphate metabolic process;GO:0009987//cellular process;GO:0046390//ribose phosphate biosynthetic process;GO:0019438//aromatic compound biosynthetic process;GO:0019693//ribose phosphate metabolic process;GO:0006139//nucleobase-containing compound metabolic process;GO:0006725//cellular aromatic compound metabolic process;GO:0034654//nucleobase-containing compound biosyn…
NCU06001	129.13	62.203	121.45	79.58	-1.20907	1.02e-16	-0.527843	7.99e-08	-0.0117294	0.945993	-0.646877	9.52e-13	NA	XP_958809.1|1.8e-70|hypothetical protein NCU06001 [Neurospora crassa OR74A]	NA
NCU03703	1655.06	1518.4	802.5	523.81	-0.278695	0.00751515	-1.48589	2.46e-78	-1.89896	5.01e-69	-0.646472	5.06e-14	K02880//large subunit ribosomal protein L17e+ko03010//Ribosome	XP_961479.2|4.6e-98|60S ribosomal protein L17 [Neurospora crassa OR74A]	GO:0044260//cellular macromolecule metabolic process;GO:0043043//peptide biosynthetic process;GO:0043170//macromolecule metabolic process;GO:0006807//nitrogen compound metabolic process;GO:0002181//cytoplasmic translation;GO:1901576//organic substance biosynthetic process;GO:0044271//cellular nitrogen compound biosynthetic process;GO:0044237//cellular metabolic process;GO:0006412//translation;GO:…
NCU09488	38.336	34.043	9.926	6.473	-0.322873	0.0769457	-2.39064	6.55e-63	-2.75958	5.38e-85	-0.645798	2.2e-05	K14856//protein SDA1	XP_963212.2|0.0e+00|SDA1 domain-containing protein [Neurospora crassa OR74A]	GO:0006996//organelle organization;GO:0033750//ribosome localization;GO:0071840//cellular component organization or biogenesis;GO:0009987//cellular process;GO:0051649//establishment of localization in cell;GO:0022613//ribonucleoprotein complex biogenesis;GO:0000055//ribosomal large subunit export from nucleus;GO:0046907//intracellular transport;GO:0030036//actin cytoskeleton organization;GO:00511…
NCU11159	8.303	10.863	7.936	5.196	0.241003	0.451265	-0.496997	0.0414272	-1.42643	2.08e-14	-0.64543	0.00245267	K11558//kinetochore protein Spc25, fungi type	XP_001728160.1|6.9e-141|hypothetical protein NCU11159 [Neurospora crassa OR74A]	GO:0007049//cell cycle;GO:0007059//chromosome segregation;GO:0009987//cellular process;GO:0051301//cell division;GO:0043228//non-membrane-bounded organelle;GO:0043231//intracellular membrane-bounded organelle;GO:0005622//intracellular anatomical structure;GO:0043229//intracellular organelle;GO:0031262//Ndc80 complex;GO:0043232//intracellular non-membrane-bounded organelle;GO:0043227//membrane-bou…
NCU04331	3204.06	2695.46	1399.27	916.07	-0.403179	0.000361394	-1.63496	2.19e-95	-1.92304	4.53e-62	-0.645347	1.2e-14	K02932//large subunit ribosomal protein L5e+ko03010//Ribosome	XP_960578.1|1.4e-168|60S ribosomal protein L5 [Neurospora crassa OR74A]	GO:1901564//organonitrogen compound metabolic process;GO:0044260//cellular macromolecule metabolic process;GO:0044249//cellular biosynthetic process;GO:0071826//ribonucleoprotein complex subunit organization;GO:0042273//ribosomal large subunit biogenesis;GO:0009058//biosynthetic process;GO:0043603//cellular amide metabolic process;GO:0009059//macromolecule biosynthetic process;GO:0044085//cellula…
NCU11411	2.41	7.63	8.696	5.68	1.51867	1.31e-05	1.41431	2.85e-11	-0.795496	0.00646948	-0.645272	8.85e-05	K13095//splicing factor 1;K23612//neural Wiskott-Aldrich syndrome protein+ko04144//Endocytosis;K20521//myosin tail region-interacting protein MTI1	XP_001728523.2|4.0e-235|hypothetical protein NCU11411 [Neurospora crassa OR74A]	NA
NCU03696	37.816	42.05	150.113	98.153	0.00382246	0.991229	1.54972	2.59e-49	0.853619	0.000109755	-0.645109	1.11e-11	K07078//uncharacterized protein	XP_961472.2|3.9e-148|nitroreductase [Neurospora crassa OR74A]	GO:0006950//response to stress;GO:0050896//response to stimulus;GO:0070887//cellular response to chemical stimulus;GO:0033554//cellular response to stress;GO:0034599//cellular response to oxidative stress;GO:0042221//response to chemical;GO:0006979//response to oxidative stress;GO:0051716//cellular response to stimulus;GO:0062197//cellular response to chemical stress;GO:0009987//cellular process;…
NCU00711	0.93	0.75	9.173	5.98	-0.477201	0.276691	2.85707	1.63e-47	2.64658	5.83e-30	-0.644866	3.51e-06	K10866//DNA repair protein RAD50 [EC:3.6.-.-]+ko03440//Homologous recombination+ko03450//Non-homologous end-joining;K22134//MFS transporter, DHA2 family, glioxin efflux transporter;K10866//DNA repair protein RAD50 [EC:3.6.-.-]+ko03440//Homologous recombination+ko03450//Non-homologous end-joining;K22134//MFS transporter, DHA2 family, glioxin efflux transporter;K10866//DNA repair protein RAD50 [EC:…	XP_003352557.1|0.0e+00|uncharacterized protein SMAC_01391 [Sordaria macrospora k-hell]	GO:0009987//cellular process;GO:0051234//establishment of localization;GO:0055085//transmembrane transport;GO:0051179//localization;GO:0006810//transport;GO:0071944//cell periphery;GO:0005886//plasma membrane;GO:0110165//cellular anatomical entity;GO:0016021//integral component of membrane;GO:0005887//integral component of plasma membrane;GO:0016020//membrane;GO:0031226//intrinsic component of pl…
NCU12097	8.47	10.613	8.526	5.606	0.164377	0.664567	-0.434238	0.0920263	-1.28934	9.24e-08	-0.644742	0.00895929	NA	XP_011395046.1|2.1e-125|hypothetical protein NCU12097 [Neurospora crassa OR74A]	GO:0016021//integral component of membrane;GO:0016020//membrane;GO:0031224//intrinsic component of membrane;GO:0110165//cellular anatomical entity;
NCU06375	8.453	4.38	7.26	4.746	-1.10832	1.94e-06	-0.665605	0.000758612	-0.246644	0.199281	-0.644435	0.000171947	K18040//tyrosine-protein phosphatase non-receptor type 23 [EC:3.1.3.48];K23612//neural Wiskott-Aldrich syndrome protein+ko04144//Endocytosis	XP_962409.1|9.6e-259|metallophosphoesterase domain-containing protein 2 [Neurospora crassa OR74A]	GO:0016021//integral component of membrane;GO:0016020//membrane;GO:0031224//intrinsic component of membrane;GO:0110165//cellular anatomical entity;GO:0003824//catalytic activity;GO:0016787//hydrolase activity;
NCU06758	7.57	8.903	4.953	3.23	0.0871173	0.790026	-1.05204	6.28e-17	-1.82956	7.5e-17	-0.643309	2.08e-05	K21763//mitogen-activated protein kinase binding protein 1	XP_963530.1|0.0e+00|hypothetical protein NCU06758 [Neurospora crassa OR74A]	NA
NCU00886	5.243	4.13	4.473	2.926	-0.496633	0.0487653	-0.669132	0.00108327	-0.858823	0.000693323	-0.642704	0.00813558	NA	XP_011392845.1|9.7e-239|hypothetical protein NCU00886 [Neurospora crassa OR74A]	GO:0110165//cellular anatomical entity;GO:0016021//integral component of membrane;GO:0031224//intrinsic component of membrane;GO:0016020//membrane;
NCU07782	7.236	5.456	8.556	5.573	-0.568133	0.0031796	-0.208877	0.272001	-0.327657	0.0845478	-0.641785	0.000312531	NA	XP_011394726.1|3.8e-175|uncharacterized protein NCU07782 [Neurospora crassa OR74A]	GO:0003824//catalytic activity;GO:0016790//thiolester hydrolase activity;GO:0016289//CoA hydrolase activity;GO:0016853//isomerase activity;GO:0016788//hydrolase activity, acting on ester bonds;GO:0047617//acyl-CoA hydrolase activity;GO:0016787//hydrolase activity;
NCU09678	0.506	0.39	18.993	12.43	-0.537091	0.537527	4.78921	1.96e-74	4.63798	1.42e-52	-0.641451	7.17e-06	K00383//glutathione reductase (NADPH) [EC:1.8.1.7]+ko01100//Metabolic pathways+ko00480//Glutathione metabolism;K01939//adenylosuccinate synthase [EC:6.3.4.4]+ko00250//Alanine, aspartate and glutamate metabolism+ko01240//Biosynthesis of cofactors+ko00230//Purine metabolism+ko01100//Metabolic pathways;K11369//retrograde regulation protein 2	XP_009847109.1|1.2e-280|hypothetical protein NEUTE1DRAFT_35510 [Neurospora tetrasperma FGSC 2508]	GO:0016021//integral component of membrane;GO:0016020//membrane;GO:0031224//intrinsic component of membrane;GO:0110165//cellular anatomical entity;GO:0005215//transporter activity;GO:0022857//transmembrane transporter activity;
NCU00241	14.186	17.676	38.19	24.963	0.166522	0.177616	0.988548	3.7e-27	0.136919	0.150005	-0.640772	9.33e-17	K18626//trichohyalin	XP_957712.1|0.0e+00|hypothetical protein NCU00241 [Neurospora crassa OR74A]	GO:0005829//cytosol;GO:0016020//membrane;GO:0005622//intracellular anatomical structure;GO:0110165//cellular anatomical entity;GO:0016021//integral component of membrane;GO:0031224//intrinsic component of membrane;GO:0005737//cytoplasm;
NCU07058	20.626	22.496	8.826	5.77	-0.0220592	0.916153	-1.66226	2.37e-26	-2.32615	9.09e-62	-0.640561	0.000311941	K14567//U3 small nucleolar RNA-associated protein 14+ko03008//Ribosome biogenesis in eukaryotes	XP_960147.1|0.0e+00|small nucleolar ribonucleoprotein complex subunit Utp14 [Neurospora crassa OR74A]	GO:0043170//macromolecule metabolic process;GO:0006725//cellular aromatic compound metabolic process;GO:0006364//rRNA processing;GO:0006139//nucleobase-containing compound metabolic process;GO:0016070//RNA metabolic process;GO:0006807//nitrogen compound metabolic process;GO:0022613//ribonucleoprotein complex biogenesis;GO:0034470//ncRNA processing;GO:0044085//cellular component biogenesis;GO:0034…
NCU01221	2951.24	2634.4	1372.42	897.86	-0.31697	0.00575557	-1.54147	4.17e-84	-1.90977	6.54e-66	-0.63965	2.58e-15	K02872//large subunit ribosomal protein L13Ae+ko03010//Ribosome;K02872//large subunit ribosomal protein L13Ae+ko03010//Ribosome	KFH42461.1|2.4e-94|60S ribosomal protein-like protein [Acremonium chrysogenum ATCC 11550]	GO:0043603//cellular amide metabolic process;GO:0006412//translation;GO:0043043//peptide biosynthetic process;GO:0043604//amide biosynthetic process;GO:0006807//nitrogen compound metabolic process;GO:0034645//cellular macromolecule biosynthetic process;GO:0044249//cellular biosynthetic process;GO:0009987//cellular process;GO:0006518//peptide metabolic process;GO:0010467//gene expression;GO:190156…
NCU09789	113.35	107.723	48.716	31.77	-0.227262	0.169408	-1.65988	7.37e-51	-2.11594	5.98e-63	-0.637598	1.23e-09	K01939//adenylosuccinate synthase [EC:6.3.4.4]+ko00250//Alanine, aspartate and glutamate metabolism+ko01240//Biosynthesis of cofactors+ko00230//Purine metabolism+ko01100//Metabolic pathways;K01939//adenylosuccinate synthase [EC:6.3.4.4]+ko00250//Alanine, aspartate and glutamate metabolism+ko01240//Biosynthesis of cofactors+ko00230//Purine metabolism+ko01100//Metabolic pathways	KAG5949367.1|3.7e-201|hypothetical protein E4U53_005910 [Claviceps sorghi]	GO:0006164//purine nucleotide biosynthetic process;GO:0009117//nucleotide metabolic process;GO:0034641//cellular nitrogen compound metabolic process;GO:0090407//organophosphate biosynthetic process;GO:1901137//carbohydrate derivative biosynthetic process;GO:0019637//organophosphate metabolic process;GO:0009150//purine ribonucleotide metabolic process;GO:1901135//carbohydrate derivative metabolic …
NCU07016	21.486	24.783	30.69	20.126	0.0568645	0.899412	0.074745	0.540562	-0.664993	0.0123558	-0.637553	1.68e-12	NA	XP_961837.1|1.9e-197|hypothetical protein NCU07016 [Neurospora crassa OR74A]	GO:0016020//membrane;GO:0031224//intrinsic component of membrane;GO:0110165//cellular anatomical entity;GO:0016021//integral component of membrane;
NCU07829	3531.33	3003.97	1644.84	1082.73	-0.389757	0.000391636	-1.54406	1.92e-79	-1.83693	1.03e-69	-0.637025	3.19e-16	K02937//large subunit ribosomal protein L7e+ko03010//Ribosome	SPQ26072.1|3.3e-125|8fe00f44-459e-4eff-ad25-4d2a752a868a [Thermothielavioides terrestris]	GO:0044238//primary metabolic process;GO:0008152//metabolic process;GO:0009987//cellular process;GO:0034470//ncRNA processing;GO:0043170//macromolecule metabolic process;GO:0090304//nucleic acid metabolic process;GO:0042254//ribosome biogenesis;GO:0042273//ribosomal large subunit biogenesis;GO:0016070//RNA metabolic process;GO:0006364//rRNA processing;GO:0071704//organic substance metabolic proce…
NCU10498	2795.3	2674.24	1375.94	906.846	-0.219561	0.0378945	-1.46228	1.37e-86	-1.9249	2.93e-69	-0.637014	4.43e-14	K02918//large subunit ribosomal protein L35e+ko03010//Ribosome	XP_001728409.1|1.2e-60|60S ribosomal protein L35 [Neurospora crassa OR74A]	GO:0019538//protein metabolic process;GO:0034660//ncRNA metabolic process;GO:0006396//RNA processing;GO:0044260//cellular macromolecule metabolic process;GO:0034470//ncRNA processing;GO:0044237//cellular metabolic process;GO:1901564//organonitrogen compound metabolic process;GO:0034641//cellular nitrogen compound metabolic process;GO:0006518//peptide metabolic process;GO:0043170//macromolecule me…
NCU03383	46.51	28.836	32.563	21.873	-0.843557	0.0563777	-0.942243	3.33e-05	-0.781786	0.0508016	-0.636285	0.00589176	K22243//biogenesis of lysosome-related organelles complex 1 subunit KXD1	XP_956830.1|3.8e-105|hypothetical protein NCU03383 [Neurospora crassa OR74A]	GO:0010256//endomembrane system organization;GO:0016050//vesicle organization;GO:0065007//biological regulation;GO:0050789//regulation of biological process;GO:0007032//endosome organization;GO:0032880//regulation of protein localization;GO:0071840//cellular component organization or biogenesis;GO:0016043//cellular component organization;GO:0009987//cellular process;GO:0006996//organelle organiza…
NCU08295	130.503	146.206	45.333	29.816	0.0152196	0.939795	-1.96219	2e-56	-2.65815	6.87e-119	-0.635675	1.09e-07	K11090//lupus La protein	XP_962508.1|6.2e-215|RNA-binding La domain-containing protein [Neurospora crassa OR74A]	GO:0006725//cellular aromatic compound metabolic process;GO:0090304//nucleic acid metabolic process;GO:0008152//metabolic process;GO:0043170//macromolecule metabolic process;GO:0034641//cellular nitrogen compound metabolic process;GO:0071704//organic substance metabolic process;GO:0006139//nucleobase-containing compound metabolic process;GO:0044238//primary metabolic process;GO:0009987//cellular …
NCU06850	2.44	5.103	3.32	2.18	0.915921	2.65e-05	0.00744394	0.976775	-1.58709	8e-21	-0.634686	0.00216151	K22832//1,3-beta-glucanosyltransferase GAS1 [EC:2.4.1.-]	XP_963324.2|2.8e-256|1,3-beta-glucanosyltransferase gel3 [Neurospora crassa OR74A]	GO:0033692//cellular polysaccharide biosynthetic process;GO:0005976//polysaccharide metabolic process;GO:0071704//organic substance metabolic process;GO:0044038//cell wall macromolecule biosynthetic process;GO:0034411//cell wall (1->3)-beta-D-glucan biosynthetic process;GO:0043170//macromolecule metabolic process;GO:0016043//cellular component organization;GO:0009987//cellular process;GO:0009058/…
NCU05089	16.41	8.803	64.963	42.726	-1.05427	2.34e-14	1.54323	2.85e-56	1.91864	8.16e-60	-0.634586	5.97e-14	K08187//MFS transporter, MCT family, solute carrier family 16 (monocarboxylic acid transporters), member 10;K08180//MFS transporter, MCT family, solute carrier family 16 (monocarboxylic acid transporters), member 3	XP_957075.1|2.6e-283|MFS monocarboxylate transporter [Neurospora crassa OR74A]	GO:0098852//lytic vacuole membrane;GO:0043227//membrane-bounded organelle;GO:0031166//integral component of vacuolar membrane;GO:0043229//intracellular organelle;GO:0110165//cellular anatomical entity;GO:0016020//membrane;GO:0005622//intracellular anatomical structure;GO:0000329//fungal-type vacuole membrane;GO:0031300//intrinsic component of organelle membrane;GO:0005737//cytoplasm;GO:0071627//i…
NCU01163	48.143	42.976	27.21	18.05	-0.322219	0.0325693	-1.26066	8.28e-19	-1.61797	1.43e-29	-0.63457	0.000130994	K08968//L-methionine (R)-S-oxide reductase [EC:1.8.4.14]+ko01100//Metabolic pathways+ko00270//Cysteine and methionine metabolism	XP_009848093.1|3.5e-99|hypothetical protein NEUTE1DRAFT_107492 [Neurospora tetrasperma FGSC 2508]	GO:0005829//cytosol;GO:0005737//cytoplasm;GO:0110165//cellular anatomical entity;GO:0005622//intracellular anatomical structure;GO:0016491//oxidoreductase activity;GO:0016671//oxidoreductase activity, acting on a sulfur group of donors, disulfide as acceptor;GO:0003824//catalytic activity;GO:0016667//oxidoreductase activity, acting on a sulfur group of donors;
NCU07241	1.696	2.11	75.353	47.67	0.251012	0.459931	5.05279	9.82e-235	4.12003	4.49e-181	-0.634483	1.35e-08	K01230//mannosyl-oligosaccharide alpha-1,2-mannosidase [EC:3.2.1.113]+ko04141//Protein processing in endoplasmic reticulum+ko01100//Metabolic pathways+ko00513//Various types of N-glycan biosynthesis+ko00510//N-Glycan biosynthesis;K19849//signaling mucin MSB2+ko04011//MAPK signaling pathway - yeast;K01230//mannosyl-oligosaccharide alpha-1,2-mannosidase [EC:3.2.1.113]+ko04141//Protein processing in…	KHE85722.1|0.0e+00|HET-domain-containing protein [Neurospora crassa]	NA
NCU03530	246.436	247.556	68.526	45.146	-0.14494	0.623534	-2.28537	1.11e-176	-2.82029	7.56e-34	-0.634057	2.25e-05	K23612//neural Wiskott-Aldrich syndrome protein+ko04144//Endocytosis;K22494//CFEM-containing surface protein	XP_009852622.1|1.9e-133|hypothetical protein NEUTE1DRAFT_117584 [Neurospora tetrasperma FGSC 2508]	GO:0030312//external encapsulating structure;GO:0031224//intrinsic component of membrane;GO:0016020//membrane;GO:0005618//cell wall;GO:0110165//cellular anatomical entity;GO:0031225//anchored component of membrane;GO:0071944//cell periphery;
NCU00783	0.84	2.776	2.373	1.683	1.2695	0.816645	1.07387	0.762643	-0.866797	0.814076	-0.633944	0.855638	NA	XP_964939.1|1.2e-48|hypothetical protein NCU00783 [Neurospora crassa OR74A]	NA
NCU09540	14.3	13.54	9.593	6.306	-0.22975	0.0767627	-1.01598	1.3e-15	-1.46544	2.1e-30	-0.63389	9.09e-06	NA	XP_958759.1|0.0e+00|hypothetical protein NCU09540 [Neurospora crassa OR74A]	GO:0032259//methylation;GO:0008152//metabolic process;GO:0008168//methyltransferase activity;GO:0016740//transferase activity;GO:0003824//catalytic activity;GO:0016741//transferase activity, transferring one-carbon groups;
NCU05797	25.57	27.516	30.013	19.753	-0.0437426	0.823558	-0.206444	0.0951504	-0.840627	1.28e-11	-0.633869	1.58e-08	K12857//Prp8 binding protein+ko03040//Spliceosome	XP_024511607.1|1.5e-190|uncharacterized protein SMAC_07649 [Sordaria macrospora k-hell]	NA
NCU00345	7.61	4.803	7.526	4.946	-0.817597	9.25e-10	-0.458128	0.00011141	-0.318112	0.0369233	-0.633315	1.32e-06	K20403//TELO2-interacting protein 1	XP_957816.1|0.0e+00|hypothetical protein NCU00345 [Neurospora crassa OR74A]	GO:0065007//biological regulation;GO:0048583//regulation of response to stimulus;GO:1902531//regulation of intracellular signal transduction;GO:0023051//regulation of signaling;GO:0050789//regulation of biological process;GO:0009966//regulation of signal transduction;GO:0050794//regulation of cellular process;GO:0032006//regulation of TOR signaling;GO:0010646//regulation of cell communication;GO:…
NCU04855	11.89	12.97	44.17	29.056	-0.031509	0.906907	1.44928	4.08e-29	0.8029	1.29e-16	-0.633106	2.91e-13	K00844//hexokinase [EC:2.7.1.1]+ko00010//Glycolysis / Gluconeogenesis+ko01250//Biosynthesis of nucleotide sugars+ko00520//Amino sugar and nucleotide sugar metabolism+ko01100//Metabolic pathways+ko00051//Fructose and mannose metabolism+ko00052//Galactose metabolism+ko00500//Starch and sucrose metabolism+ko01110//Biosynthesis of secondary metabolites+ko01200//Carbon metabolism;K23612//neural Wiskot…	XP_959112.1|0.0e+00|C2HC5 finger protein [Neurospora crassa OR74A]	GO:0051173//positive regulation of nitrogen compound metabolic process;GO:2001141//regulation of RNA biosynthetic process;GO:0065007//biological regulation;GO:0031328//positive regulation of cellular biosynthetic process;GO:1902680//positive regulation of RNA biosynthetic process;GO:0045893//positive regulation of transcription, DNA-templated;GO:0051171//regulation of nitrogen compound metabolic …
NCU04648	91.813	75.64	80.503	52.936	-0.427456	0.00201855	-0.626807	4.55e-13	-0.877119	1.56e-12	-0.632474	9.9e-16	K01950//NAD+ synthase (glutamine-hydrolysing) [EC:6.3.5.1]+ko01240//Biosynthesis of cofactors+ko01100//Metabolic pathways+ko00760//Nicotinate and nicotinamide metabolism;K01950//NAD+ synthase (glutamine-hydrolysing) [EC:6.3.5.1]+ko01240//Biosynthesis of cofactors+ko01100//Metabolic pathways+ko00760//Nicotinate and nicotinamide metabolism;K01950//NAD+ synthase (glutamine-hydrolysing) [EC:6.3.5.1]+…	XP_011394673.1|0.0e+00|glutamine-dependent NAD(+) synthetase, variant [Neurospora crassa OR74A]	GO:0055086//nucleobase-containing small molecule metabolic process;GO:0009117//nucleotide metabolic process;GO:0019363//pyridine nucleotide biosynthetic process;GO:0019359//nicotinamide nucleotide biosynthetic process;GO:0006753//nucleoside phosphate metabolic process;GO:0006793//phosphorus metabolic process;GO:0019637//organophosphate metabolic process;GO:0044238//primary metabolic process;GO:19…
NCU02905	2907.81	2486.83	1344.52	887.593	-0.381713	7.79e-05	-1.55432	3.81e-77	-1.84959	1.49e-46	-0.632196	8.37e-09	K02894//large subunit ribosomal protein L23e+ko03010//Ribosome	KKP05512.1|6.9e-73|60S ribosomal protein L23, partial [Trichoderma harzianum]	GO:0006412//translation;GO:0044271//cellular nitrogen compound biosynthetic process;GO:0044249//cellular biosynthetic process;GO:0043603//cellular amide metabolic process;GO:0006518//peptide metabolic process;GO:0034641//cellular nitrogen compound metabolic process;GO:0008152//metabolic process;GO:0009058//biosynthetic process;GO:1901576//organic substance biosynthetic process;GO:0019538//protein…
NCU03444	5.986	6.316	10.81	7.113	-0.0750637	0.713328	0.411323	0.00266285	-0.189946	0.194827	-0.631845	7.83e-07	K01230//mannosyl-oligosaccharide alpha-1,2-mannosidase [EC:3.2.1.113]+ko04141//Protein processing in endoplasmic reticulum+ko01100//Metabolic pathways+ko00513//Various types of N-glycan biosynthesis+ko00510//N-Glycan biosynthesis;K19327//anoctamin-10;K12349//neutral ceramidase [EC:3.5.1.23]+ko00600//Sphingolipid metabolism+ko01100//Metabolic pathways;K24767//ASTRA-associated protein 1;K01869//leu…	XP_011393544.1|0.0e+00|hypothetical protein NCU03444 [Neurospora crassa OR74A]	GO:0031224//intrinsic component of membrane;GO:0016021//integral component of membrane;GO:0016020//membrane;GO:0110165//cellular anatomical entity;GO:0016491//oxidoreductase activity;GO:0003824//catalytic activity;
NCU00635	1456.89	1404.8	724.253	479.663	-0.207136	0.0659594	-1.4466	8.73e-67	-1.91664	8.92e-78	-0.631617	7.5e-14	K03626//nascent polypeptide-associated complex subunit alpha	XP_965775.1|1.9e-105|nascent polypeptide-associated complex subunit alpha [Neurospora crassa OR74A]	GO:0072521//purine-containing compound metabolic process;GO:0006754//ATP biosynthetic process;GO:0006886//intracellular protein transport;GO:0034641//cellular nitrogen compound metabolic process;GO:0071704//organic substance metabolic process;GO:0009150//purine ribonucleotide metabolic process;GO:0045184//establishment of protein localization;GO:0051179//localization;GO:0034220//ion transmembrane…
NCU00634	1778.16	1622.16	835.276	551.22	-0.287816	0.00514498	-1.53184	2.89e-62	-1.92034	4.42e-71	-0.631202	1.03e-10	K02875//large subunit ribosomal protein L14e+ko03010//Ribosome	XP_965774.1|2.0e-71|60S ribosomal protein L14 [Neurospora crassa OR74A]	GO:0071840//cellular component organization or biogenesis;GO:0044260//cellular macromolecule metabolic process;GO:0019538//protein metabolic process;GO:0044085//cellular component biogenesis;GO:0044249//cellular biosynthetic process;GO:0034645//cellular macromolecule biosynthetic process;GO:0006412//translation;GO:0006807//nitrogen compound metabolic process;GO:0044238//primary metabolic process;…
NCU04273	26.2	30.69	10.496	6.933	0.0797143	0.682866	-1.75564	5.67e-31	-2.51085	3.69e-74	-0.630111	0.000410712	K11294//nucleolin	XP_961063.1|5.5e-283|RNA-binding protein [Neurospora crassa OR74A]	GO:1901363//heterocyclic compound binding;GO:0003676//nucleic acid binding;GO:0097159//organic cyclic compound binding;GO:0003723//RNA binding;GO:0005488//binding;
NCU02250	4530.49	4643.85	2758.85	1827.44	-0.121032	0.321519	-1.15625	1.25e-46	-1.70995	6.04e-60	-0.62969	5.04e-14	K02128//F-type H+-transporting ATPase subunit c+ko01100//Metabolic pathways+ko00190//Oxidative phosphorylation	XP_959894.1|2.6e-70|ATP synthase subunit ATP9 [Neurospora crassa OR74A]	GO:0009142//nucleoside triphosphate biosynthetic process;GO:0006810//transport;GO:0019438//aromatic compound biosynthetic process;GO:0009201//ribonucleoside triphosphate biosynthetic process;GO:0009152//purine ribonucleotide biosynthetic process;GO:1902600//proton transmembrane transport;GO:0046390//ribose phosphate biosynthetic process;GO:0015985//energy coupled proton transport, down electroche…
NCU09109	3609.46	3546.95	1799.92	1195.98	-0.182263	0.145719	-1.44243	5.89e-94	-1.9348	4.28e-61	-0.629167	4.01e-15	K02917//large subunit ribosomal protein L35Ae+ko03010//Ribosome	XP_009856122.1|1.1e-55|60S ribosomal protein L33 [Neurospora tetrasperma FGSC 2508]	GO:0006518//peptide metabolic process;GO:0019538//protein metabolic process;GO:0042254//ribosome biogenesis;GO:0009987//cellular process;GO:0044271//cellular nitrogen compound biosynthetic process;GO:0008152//metabolic process;GO:0071704//organic substance metabolic process;GO:0044237//cellular metabolic process;GO:0043604//amide biosynthetic process;GO:0043043//peptide biosynthetic process;GO:00…
NCU03669	63.37	60.126	20.72	13.666	-0.225564	0.170592	-2.05281	8.07e-65	-2.50241	9.78e-79	-0.62911	5.93e-07	K14857//AdoMet-dependent rRNA methyltransferase SPB1 [EC:2.1.1.-]	XP_961445.1|0.0e+00|AdoMet-dependent rRNA methyltransferase spb1 [Neurospora crassa OR74A]	GO:0016072//rRNA metabolic process;GO:0008152//metabolic process;GO:1901360//organic cyclic compound metabolic process;GO:0043170//macromolecule metabolic process;GO:0046483//heterocycle metabolic process;GO:0043412//macromolecule modification;GO:0009451//RNA modification;GO:0006725//cellular aromatic compound metabolic process;GO:0034470//ncRNA processing;GO:0000154//rRNA modification;GO:0016070…
NCU07014	1132.46	1124.13	627.216	414.03	-0.163866	0.140349	-1.29396	1.16e-72	-1.80412	3.54e-58	-0.628899	1.62e-13	K20827//RNA polymerase II-associated protein 2 [EC:3.1.3.16];K02962//small subunit ribosomal protein S17e+ko03010//Ribosome	XP_961834.2|1.9e-189|hypothetical protein NCU07013 [Neurospora crassa OR74A]	GO:0006807//nitrogen compound metabolic process;GO:0019219//regulation of nucleobase-containing compound metabolic process;GO:0051171//regulation of nitrogen compound metabolic process;GO:0006355//regulation of transcription, DNA-templated;GO:0008152//metabolic process;GO:0043170//macromolecule metabolic process;GO:0044267//cellular protein metabolic process;GO:0031323//regulation of cellular met…
NCU07507	28.583	23.983	21.3	13.613	-0.418569	0.234142	-0.84502	0.0016819	-1.10189	0.000363724	-0.628578	0.0491337	K18167//succinate dehydrogenase assembly factor 1;K18167//succinate dehydrogenase assembly factor 1	XP_011393183.1|5.9e-36|uncharacterized protein NCU07507 [Neurospora crassa OR74A]	GO:0034553//mitochondrial respiratory chain complex II assembly;GO:0065003//protein-containing complex assembly;GO:0009987//cellular process;GO:0016043//cellular component organization;GO:0043933//protein-containing complex organization;GO:0034552//respiratory chain complex II assembly;GO:0044085//cellular component biogenesis;GO:0071840//cellular component organization or biogenesis;GO:0022607//…
NCU07453	18.363	18.89	51.973	34.46	-0.114919	0.657936	1.06196	6.21e-17	0.508445	0.00522989	-0.624946	3.11e-06	K01304//pyroglutamyl-peptidase [EC:3.4.19.3]	XP_964640.1|3.0e-208|hypothetical protein NCU07453 [Neurospora crassa OR74A]	GO:1901564//organonitrogen compound metabolic process;GO:0006807//nitrogen compound metabolic process;GO:0019538//protein metabolic process;GO:0071704//organic substance metabolic process;GO:0008152//metabolic process;GO:0044238//primary metabolic process;GO:0043170//macromolecule metabolic process;GO:0006508//proteolysis;GO:0008233//peptidase activity;GO:0003824//catalytic activity;GO:0008234//c…
NCU00938	73.55	58.186	113.066	74.833	-0.499727	0.00458922	0.173076	0.214146	0.00390769	0.972197	-0.624266	1.61e-18	K00135//succinate-semialdehyde dehydrogenase / glutarate-semialdehyde dehydrogenase [EC:1.2.1.16 1.2.1.79 1.2.1.20]+ko00310//Lysine degradation+ko00250//Alanine, aspartate and glutamate metabolism+ko01100//Metabolic pathways+ko00350//Tyrosine metabolism+ko00760//Nicotinate and nicotinamide metabolism+ko00650//Butanoate metabolism	XP_964764.1|1.7e-178|hypothetical protein NCU00938 [Neurospora crassa OR74A]	GO:0016021//integral component of membrane;GO:0031224//intrinsic component of membrane;GO:0110165//cellular anatomical entity;GO:0016020//membrane;
NCU02337	14.326	14.38	29.763	19.706	-0.146155	0.358191	0.6158	7.6e-08	0.0944951	0.418151	-0.623847	1.83e-10	K15119//solute carrier family 25, member 39/40;K15109//solute carrier family 25 (mitochondrial carnitine/acylcarnitine transporter), member 20/29	KHE82772.1|1.5e-292|mitochondrial carrier [Neurospora crassa]	GO:0006844//acyl carnitine transport;GO:0006810//transport;GO:0071702//organic substance transport;GO:0006865//amino acid transport;GO:0015849//organic acid transport;GO:0071705//nitrogen compound transport;GO:0051179//localization;GO:0051234//establishment of localization;GO:0015697//quaternary ammonium group transport;GO:0031224//intrinsic component of membrane;GO:0016020//membrane;GO:0016021//…
NCU04740	3.626	6.96	3.06	2.05	0.795629	0.0117594	-0.678263	0.0194992	-2.14141	3.32e-16	-0.62234	0.0398769	K23612//neural Wiskott-Aldrich syndrome protein+ko04144//Endocytosis	XP_960375.1|5.3e-237|hypothetical protein NCU04740 [Neurospora crassa OR74A]	GO:0034655//nucleobase-containing compound catabolic process;GO:0006807//nitrogen compound metabolic process;GO:0046483//heterocycle metabolic process;GO:0009259//ribonucleotide metabolic process;GO:0044260//cellular macromolecule metabolic process;GO:1901135//carbohydrate derivative metabolic process;GO:1901575//organic substance catabolic process;GO:1901360//organic cyclic compound metabolic pr…
NCU00554	128.863	143.596	72.896	48.353	0.00410195	0.981543	-1.26286	7.86e-49	-1.93485	1.32e-57	-0.622235	2e-12	K00133//aspartate-semialdehyde dehydrogenase [EC:1.2.1.11]+ko00300//Lysine biosynthesis+ko01100//Metabolic pathways+ko01230//Biosynthesis of amino acids+ko01110//Biosynthesis of secondary metabolites+ko01210//2-Oxocarboxylic acid metabolism+ko00261//Monobactam biosynthesis+ko00260//Glycine, serine and threonine metabolism+ko00270//Cysteine and methionine metabolism	XP_964715.1|1.3e-203|aspartate-semialdehyde dehydrogenase [Neurospora crassa OR74A]	GO:1901607//alpha-amino acid biosynthetic process;GO:0044281//small molecule metabolic process;GO:1901576//organic substance biosynthetic process;GO:0009066//aspartate family amino acid metabolic process;GO:0009086//methionine biosynthetic process;GO:0044249//cellular biosynthetic process;GO:0006520//cellular amino acid metabolic process;GO:0044272//sulfur compound biosynthetic process;GO:0009067…
NCU00257	10.68	10.586	6.643	4.406	-0.163432	0.323885	-1.12488	5.99e-16	-1.62812	3.56e-29	-0.621502	0.0001637	K10426//dynactin 4	XP_957728.2|0.0e+00|dynactin Arp1 p62 subunit RO2 [Neurospora crassa OR74A]	GO:0043226//organelle;GO:0043229//intracellular organelle;GO:0005856//cytoskeleton;GO:0015630//microtubule cytoskeleton;GO:0005869//dynactin complex;GO:0043228//non-membrane-bounded organelle;GO:0005622//intracellular anatomical structure;GO:0110165//cellular anatomical entity;GO:0005875//microtubule associated complex;GO:0015629//actin cytoskeleton;GO:0032991//protein-containing complex;GO:00432…
NCU16779	10.213	13.346	5.1	3.386	0.240389	0.226923	-1.43902	3.37e-18	-2.34518	1.4e-55	-0.62116	0.000391472	K14861//nucleolar pre-ribosomal-associated protein 1	XP_011394387.1|0.0e+00|hypothetical protein NCU16779 [Neurospora crassa OR74A]	GO:0006807//nitrogen compound metabolic process;GO:0071704//organic substance metabolic process;GO:0000470//maturation of LSU-rRNA;GO:0046483//heterocycle metabolic process;GO:0006364//rRNA processing;GO:0010467//gene expression;GO:0006396//RNA processing;GO:0071840//cellular component organization or biogenesis;GO:0009987//cellular process;GO:0008152//metabolic process;GO:0022613//ribonucleoprot…
NCU02657	733.203	767.436	222.733	145.623	-0.096895	0.4357	-2.17905	4.72e-146	-2.74795	1.85e-200	-0.62061	1.78e-15	K00789//S-adenosylmethionine synthetase [EC:2.5.1.6]+ko00999//Biosynthesis of various plant secondary metabolites+ko01240//Biosynthesis of cofactors+ko01100//Metabolic pathways+ko01230//Biosynthesis of amino acids+ko01110//Biosynthesis of secondary metabolites+ko00270//Cysteine and methionine metabolism;K00789//S-adenosylmethionine synthetase [EC:2.5.1.6]+ko00999//Biosynthesis of various plant se…	XP_009856630.1|7.2e-226|methionine adenosyltransferase ETH-1 [Neurospora tetrasperma FGSC 2508]	GO:0009066//aspartate family amino acid metabolic process;GO:1901605//alpha-amino acid metabolic process;GO:0009987//cellular process;GO:1901576//organic substance biosynthetic process;GO:0006790//sulfur compound metabolic process;GO:0006556//S-adenosylmethionine biosynthetic process;GO:0043436//oxoacid metabolic process;GO:0006730//one-carbon metabolic process;GO:0044272//sulfur compound biosynt…
NCU00489	1970.36	1789.12	919.833	610.923	-0.293421	0.00718429	-1.54114	7.35e-72	-1.91354	6.76e-66	-0.620398	1.15e-11	K02985//small subunit ribosomal protein S3e+ko03010//Ribosome	XP_009851252.1|6.4e-141|cytoplasmic ribosomal protein subunit S3 [Neurospora tetrasperma FGSC 2508]	GO:0051179//localization;GO:0006810//transport;GO:0006403//RNA localization;GO:0022613//ribonucleoprotein complex biogenesis;GO:0051234//establishment of localization;GO:0050657//nucleic acid transport;GO:0033750//ribosome localization;GO:0044249//cellular biosynthetic process;GO:0043170//macromolecule metabolic process;GO:1901576//organic substance biosynthetic process;GO:0071840//cellular compo…
NCU04815	71.813	78.573	85.686	57.12	-0.0215972	0.90828	-0.182735	0.0946986	-0.825184	1.07e-11	-0.618944	4.47e-10	K01759//lactoylglutathione lyase [EC:4.4.1.5]+ko01100//Metabolic pathways+ko00620//Pyruvate metabolism	XP_960441.2|7.4e-208|lactoylglutathione lyase [Neurospora crassa OR74A]	GO:0009987//cellular process;GO:1901615//organic hydroxy compound metabolic process;GO:0042180//cellular ketone metabolic process;GO:0006089//lactate metabolic process;GO:0006575//cellular modified amino acid metabolic process;GO:0044282//small molecule catabolic process;GO:0006790//sulfur compound metabolic process;GO:0042182//ketone catabolic process;GO:0044237//cellular metabolic process;GO:00…
NCU03824	20.17	22.15	14.35	9.576	-0.016843	0.9412	-0.928482	8.19e-10	-1.57483	8.35e-27	-0.618389	0.000168838	K14795//ribosomal RNA-processing protein 36	XP_961213.2|4.1e-185|hypothetical protein NCU03824 [Neurospora crassa OR74A]	GO:0034470//ncRNA processing;GO:0071704//organic substance metabolic process;GO:0043170//macromolecule metabolic process;GO:0016070//RNA metabolic process;GO:0034641//cellular nitrogen compound metabolic process;GO:1901360//organic cyclic compound metabolic process;GO:0071840//cellular component organization or biogenesis;GO:0006725//cellular aromatic compound metabolic process;GO:0042254//riboso…
NCU04277	44.523	52.296	17.47	11.526	0.0522142	0.807099	-1.78341	7.27e-78	-2.49986	4.38e-66	-0.618353	1.77e-07	K00872//homoserine kinase [EC:2.7.1.39]+ko01100//Metabolic pathways+ko01230//Biosynthesis of amino acids+ko01110//Biosynthesis of secondary metabolites+ko00260//Glycine, serine and threonine metabolism;K00872//homoserine kinase [EC:2.7.1.39]+ko01100//Metabolic pathways+ko01230//Biosynthesis of amino acids+ko01110//Biosynthesis of secondary metabolites+ko00260//Glycine, serine and threonine metabo…	XP_009847600.1|2.4e-205|hypothetical protein NEUTE1DRAFT_127198 [Neurospora tetrasperma FGSC 2508]	GO:1901607//alpha-amino acid biosynthetic process;GO:0006566//threonine metabolic process;GO:0009067//aspartate family amino acid biosynthetic process;GO:0009088//threonine biosynthetic process;GO:0016053//organic acid biosynthetic process;GO:0044238//primary metabolic process;GO:0044249//cellular biosynthetic process;GO:0009058//biosynthetic process;GO:0044283//small molecule biosynthetic proces…
NCU08500	2735.92	2640.91	1355.21	902.97	-0.206855	0.124262	-1.4562	4.01e-57	-1.91319	8.18e-55	-0.618294	1.82e-10	K02995//small subunit ribosomal protein S8e+ko03010//Ribosome;K02995//small subunit ribosomal protein S8e+ko03010//Ribosome;K02995//small subunit ribosomal protein S8e+ko03010//Ribosome	XP_009851888.1|2.6e-111|hypothetical protein NEUTE1DRAFT_95158 [Neurospora tetrasperma FGSC 2508]	GO:0006412//translation;GO:0071840//cellular component organization or biogenesis;GO:0016070//RNA metabolic process;GO:0006364//rRNA processing;GO:0042254//ribosome biogenesis;GO:0071704//organic substance metabolic process;GO:0044237//cellular metabolic process;GO:0009987//cellular process;GO:0043604//amide biosynthetic process;GO:0034660//ncRNA metabolic process;GO:0019538//protein metabolic pr…
NCU00582	21.2	2.396	18.523	12.233	-3.31828	5.37e-09	-0.655256	0.574619	1.99626	1.47e-12	-0.618086	0.60865	K01669//deoxyribodipyrimidine photo-lyase [EC:4.1.99.3]	XP_965722.3|0.0e+00|cryptochrome DASH [Neurospora crassa OR74A]	GO:1901564//organonitrogen compound metabolic process;GO:0006290//pyrimidine dimer repair;GO:0043170//macromolecule metabolic process;GO:0044267//cellular protein metabolic process;GO:0036211//protein modification process;GO:0046483//heterocycle metabolic process;GO:0071704//organic substance metabolic process;GO:0006725//cellular aromatic compound metabolic process;GO:0006464//cellular protein m…
NCU10009	9.896	4.88	10.903	7.246	-1.17074	2.85e-18	-0.298173	0.0106956	0.21085	0.199792	-0.617579	1.26e-06	K08712//ATP-binding cassette, subfamily G (WHITE), member 2, SNQ2+ko02010//ABC transporters;K08711//ATP-binding cassette, subfamily G (WHITE), member 2, PDR+ko02010//ABC transporters;K08712//ATP-binding cassette, subfamily G (WHITE), member 2, SNQ2+ko02010//ABC transporters;K08711//ATP-binding cassette, subfamily G (WHITE), member 2, PDR+ko02010//ABC transporters	XP_003349811.1|0.0e+00|uncharacterized protein SMAC_00699 [Sordaria macrospora k-hell]	GO:0031224//intrinsic component of membrane;GO:0016021//integral component of membrane;GO:0016020//membrane;GO:0110165//cellular anatomical entity;GO:0005524//ATP binding;GO:0030554//adenyl nucleotide binding;GO:0005215//transporter activity;GO:0043168//anion binding;GO:0017076//purine nucleotide binding;GO:0032559//adenyl ribonucleotide binding;GO:1901363//heterocyclic compound binding;GO:003563…
NCU04595	19.593	20.32	14.573	9.73	-0.100247	0.646505	-0.865545	1.87e-10	-1.42853	1.34e-17	-0.61728	7.96e-05	K08851//TP53 regulating kinase and related kinases [EC:2.7.11.1]	XP_957863.3|6.2e-169|serine/threonine-protein kinase BUD32 [Neurospora crassa OR74A]	GO:0044238//primary metabolic process;GO:0006139//nucleobase-containing compound metabolic process;GO:0034470//ncRNA processing;GO:0044260//cellular macromolecule metabolic process;GO:0006807//nitrogen compound metabolic process;GO:0006796//phosphate-containing compound metabolic process;GO:0019538//protein metabolic process;GO:0008152//metabolic process;GO:0006396//RNA processing;GO:1901360//org…
NCU09103	2.016	1.886	11.596	7.893	-0.335407	0.240792	1.79087	2.16e-30	1.46631	1.03e-19	-0.617148	4.14e-08	K11644//paired amphipathic helix protein Sin3a+ko04139//Mitophagy - yeast;K07824//benzoate 4-monooxygenase [EC:1.14.14.92]+ko01100//Metabolic pathways;K09831//sterol 22-desaturase [EC:1.14.19.41]+ko01100//Metabolic pathways+ko01110//Biosynthesis of secondary metabolites+ko00100//Steroid biosynthesis;K11644//paired amphipathic helix protein Sin3a+ko04139//Mitophagy - yeast;K25463//cytochrome P450 …	XP_964920.2|0.0e+00|hypothetical protein NCU09103 [Neurospora crassa OR74A]	GO:0017000//antibiotic biosynthetic process;GO:0009058//biosynthetic process;GO:0044237//cellular metabolic process;GO:0009987//cellular process;GO:0008152//metabolic process;GO:0044249//cellular biosynthetic process;GO:0016999//antibiotic metabolic process;GO:0043229//intracellular organelle;GO:0043226//organelle;GO:0031224//intrinsic component of membrane;GO:0043228//non-membrane-bounded organe…
NCU01776	1784.14	1589.21	865.896	577.496	-0.321594	0.00327813	-1.48465	1.63e-91	-1.82484	3.42e-77	-0.615945	1.67e-21	K02877//large subunit ribosomal protein L15e+ko03010//Ribosome	XP_001909718.1|1.9e-112|uncharacterized protein PODANS_3_9090 [Podospora anserina S mat+]	GO:0034641//cellular nitrogen compound metabolic process;GO:0010467//gene expression;GO:0043603//cellular amide metabolic process;GO:0043604//amide biosynthetic process;GO:0019538//protein metabolic process;GO:0044237//cellular metabolic process;GO:0009058//biosynthetic process;GO:0043043//peptide biosynthetic process;GO:0006518//peptide metabolic process;GO:0034645//cellular macromolecule biosyn…
NCU04203	39.466	48.71	48.796	32.453	0.153832	0.194551	-0.132633	0.191929	-0.946555	2.4e-28	-0.615944	3.34e-14	K05546//mannosyl-oligosaccharide alpha-1,3-glucosidase [EC:3.2.1.207]+ko04141//Protein processing in endoplasmic reticulum+ko01100//Metabolic pathways+ko00510//N-Glycan biosynthesis	XP_003343733.1|0.0e+00|uncharacterized protein SMAC_04391 [Sordaria macrospora k-hell]	GO:0044238//primary metabolic process;GO:0008152//metabolic process;GO:0005975//carbohydrate metabolic process;GO:0071704//organic substance metabolic process;GO:0005488//binding;GO:0030246//carbohydrate binding;GO:0016798//hydrolase activity, acting on glycosyl bonds;GO:0003824//catalytic activity;GO:0004553//hydrolase activity, hydrolyzing O-glycosyl compounds;GO:0016787//hydrolase activity;
NCU06337	4.036	2.913	18.746	12.486	-0.622013	0.00493243	1.77637	1.44e-35	1.74078	6.7e-33	-0.61447	2.35e-08	K13024//inositol-hexakisphosphate/diphosphoinositol-pentakisphosphate 1-kinase [EC:2.7.4.24]+ko04070//Phosphatidylinositol signaling system	XP_962371.1|0.0e+00|hypothetical protein NCU06337 [Neurospora crassa OR74A]	GO:0006793//phosphorus metabolic process;GO:0044283//small molecule biosynthetic process;GO:0009987//cellular process;GO:0044255//cellular lipid metabolic process;GO:0019751//polyol metabolic process;GO:0046520//sphingoid biosynthetic process;GO:1901576//organic substance biosynthetic process;GO:0006665//sphingolipid metabolic process;GO:0006807//nitrogen compound metabolic process;GO:0030148//sp…
NCU01245	26.283	28.87	17.103	11.42	-0.0118219	0.961035	-1.05527	9.52e-15	-1.70115	6.56e-43	-0.613473	8.07e-07	K03026//DNA-directed RNA polymerase III subunit RPC4+ko03020//RNA polymerase	XP_960648.1|6.5e-295|hypothetical protein NCU01245 [Neurospora crassa OR74A]	GO:0034654//nucleobase-containing compound biosynthetic process;GO:0044249//cellular biosynthetic process;GO:0006383//transcription by RNA polymerase III;GO:0019438//aromatic compound biosynthetic process;GO:0006351//transcription, DNA-templated;GO:0044237//cellular metabolic process;GO:0006807//nitrogen compound metabolic process;GO:0034641//cellular nitrogen compound metabolic process;GO:001046…
NCU06034	97.993	49.413	169.286	113.19	-1.14481	2.34e-06	0.343453	0.0105826	0.827516	0.000122781	-0.613236	9.49e-11	NA	XP_009853299.1|4.7e-82|hypothetical protein NEUTE1DRAFT_85799 [Neurospora tetrasperma FGSC 2508]	GO:0016021//integral component of membrane;GO:0110165//cellular anatomical entity;GO:0031224//intrinsic component of membrane;GO:0016020//membrane;
NCU09475	3317.54	2913.38	1639.2	1096.25	-0.342117	0.013868	-1.45836	1.1e-88	-1.77537	3.29e-42	-0.613198	4.11e-15	K02989//small subunit ribosomal protein S5e+ko03010//Ribosome	XP_963230.2|7.3e-113|40S ribosomal protein S5 [Neurospora crassa OR74A]	GO:0044260//cellular macromolecule metabolic process;GO:0071840//cellular component organization or biogenesis;GO:0051179//localization;GO:0022613//ribonucleoprotein complex biogenesis;GO:0071826//ribonucleoprotein complex subunit organization;GO:0022618//ribonucleoprotein complex assembly;GO:0006807//nitrogen compound metabolic process;GO:0051234//establishment of localization;GO:0015931//nucleo…
NCU01276	30.196	27.796	18.806	12.59	-0.270943	0.134049	-1.12141	1.54e-21	-1.50872	3.9e-21	-0.61278	4.28e-06	K17972//N-terminal acetyltransferase B complex catalytic subunit [EC:2.3.1.254]	XP_960754.1|2.6e-109|N-acetyltransferase 5 [Neurospora crassa OR74A]	GO:0031365//N-terminal protein amino acid modification;GO:0019538//protein metabolic process;GO:0036211//protein modification process;GO:0017196//N-terminal peptidyl-methionine acetylation;GO:0044260//cellular macromolecule metabolic process;GO:0008152//metabolic process;GO:0018193//peptidyl-amino acid modification;GO:0006474//N-terminal protein amino acid acetylation;GO:0043412//macromolecule mo…
NCU03627	15.15	13.453	13.583	9.063	-0.318855	0.043404	-0.594379	6.44e-06	-0.932519	7.95e-14	-0.612447	3.81e-07	K24286//proteoglycan 4	XP_961354.1|0.0e+00|hypothetical protein NCU03627 [Neurospora crassa OR74A]	GO:0016021//integral component of membrane;GO:0031224//intrinsic component of membrane;GO:0110165//cellular anatomical entity;GO:0016020//membrane;
NCU01452	2959.64	2748.12	1532.43	1025.53	-0.26031	0.00389991	-1.38885	2.12e-68	-1.7858	1.86e-96	-0.612153	5.33e-16	K02984//small subunit ribosomal protein S3Ae+ko03010//Ribosome	XP_003349668.1|8.1e-139|40S ribosomal protein S1 [Sordaria macrospora k-hell]	GO:0044249//cellular biosynthetic process;GO:0006807//nitrogen compound metabolic process;GO:1901566//organonitrogen compound biosynthetic process;GO:0044238//primary metabolic process;GO:0044267//cellular protein metabolic process;GO:0009059//macromolecule biosynthetic process;GO:0009987//cellular process;GO:1901576//organic substance biosynthetic process;GO:0044237//cellular metabolic process;G…
NCU02519	10.806	8.82	24.716	16.46	-0.426556	0.0107486	0.759282	8.87e-09	0.530027	9.91e-07	-0.611882	8.92e-10	K12879//THO complex subunit 2+ko03040//Spliceosome+ko03013//Nucleocytoplasmic transport;K01210//glucan 1,3-beta-glucosidase [EC:3.2.1.58]+ko01100//Metabolic pathways+ko00500//Starch and sucrose metabolism	XP_965650.1|2.3e-255|hypothetical protein NCU02519 [Neurospora crassa OR74A]	GO:0110165//cellular anatomical entity;GO:0016020//membrane;GO:0031224//intrinsic component of membrane;GO:0016021//integral component of membrane;
NCU00021	45.563	52.05	18.566	12.376	0.0424651	0.861651	-1.73672	5.62e-66	-2.43765	1.33e-64	-0.611784	1.73e-09	K03255//protein TIF31	XP_957008.3|0.0e+00|hypothetical protein NCU00021 [Neurospora crassa OR74A]	GO:0009987//cellular process;GO:0048312//intracellular distribution of mitochondria;GO:0051179//localization;GO:0071840//cellular component organization or biogenesis;GO:0051641//cellular localization;GO:0007005//mitochondrion organization;GO:0016043//cellular component organization;GO:0048311//mitochondrion distribution;GO:0051646//mitochondrion localization;GO:0006996//organelle organization;GO…
NCU08988	19.313	21.996	70.113	44.936	0.0296825	0.893911	1.3853	2.13e-49	0.70002	8.56e-09	-0.61154	1.2e-13	K23010//metalloendopeptidase OMA1, mitochondrial [EC:3.4.24.-];K12584//m7GpppX diphosphatase [EC:3.6.1.59]+ko03018//RNA degradation;K23010//metalloendopeptidase OMA1, mitochondrial [EC:3.4.24.-];K12584//m7GpppX diphosphatase [EC:3.6.1.59]+ko03018//RNA degradation;K23010//metalloendopeptidase OMA1, mitochondrial [EC:3.4.24.-];K12584//m7GpppX diphosphatase [EC:3.6.1.59]+ko03018//RNA degradation;K23…	XP_959016.1|4.0e-242|hypothetical protein NCU08988 [Neurospora crassa OR74A]	GO:0044283//small molecule biosynthetic process;GO:1901663//quinone biosynthetic process;GO:0044249//cellular biosynthetic process;GO:0006743//ubiquinone metabolic process;GO:1901576//organic substance biosynthetic process;GO:0044281//small molecule metabolic process;GO:1901661//quinone metabolic process;GO:0044237//cellular metabolic process;GO:0032259//methylation;GO:0042180//cellular ketone me…
NCU00716	0.86	0.386	9.53	6.38	-1.32067	0.1508	3.02236	3.64e-21	3.68106	9.2e-20	-0.611437	0.00106832	NA	XP_964550.1|3.5e-88|non-anchored cell wall protein 5 [Neurospora crassa OR74A]	NA
NCU01632	50.346	72.193	27.84	18.563	0.371497	0.00336859	-1.29455	1.39e-30	-2.32298	1.49e-81	-0.611436	2.11e-07	K13830//pentafunctional AROM polypeptide [EC:4.2.3.4 4.2.1.10 1.1.1.25 2.7.1.71 2.5.1.19]+ko00999//Biosynthesis of various plant secondary metabolites+ko01100//Metabolic pathways+ko01230//Biosynthesis of amino acids+ko01110//Biosynthesis of secondary metabolites+ko00400//Phenylalanine, tyrosine and tryptophan biosynthesis	XP_009852032.1|0.0e+00|hypothetical protein NEUTE1DRAFT_147102 [Neurospora tetrasperma FGSC 2508]	GO:0044238//primary metabolic process;GO:0009073//aromatic amino acid family biosynthetic process;GO:0009072//aromatic amino acid family metabolic process;GO:1901362//organic cyclic compound biosynthetic process;GO:0019438//aromatic compound biosynthetic process;GO:0043648//dicarboxylic acid metabolic process;GO:0043650//dicarboxylic acid biosynthetic process;GO:0043436//oxoacid metabolic process…
NCU05252	35.486	40.84	14.013	9.396	0.0503777	0.785434	-1.77924	9.3e-46	-2.48615	2.87e-72	-0.611293	0.000118384	K06072//deoxyhypusine monooxygenase [EC:1.14.99.29];K16369//phosphatidylethanolamine N-methyltransferase [EC:2.1.1.17]+ko01100//Metabolic pathways+ko01110//Biosynthesis of secondary metabolites+ko00564//Glycerophospholipid metabolism	XP_961789.1|1.7e-176|deoxyhypusine hydroxylase [Neurospora crassa OR74A]	GO:0019538//protein metabolic process;GO:0016043//cellular component organization;GO:0000226//microtubule cytoskeleton organization;GO:0006464//cellular protein modification process;GO:0044237//cellular metabolic process;GO:0006996//organelle organization;GO:0009987//cellular process;GO:0018205//peptidyl-lysine modification;GO:0007010//cytoskeleton organization;GO:0043170//macromolecule metabolic…
NCU12046	29.456	17.49	19.436	12.973	-0.905985	1.65e-14	-1.04211	4.61e-19	-0.792025	1.34e-13	-0.611247	1.3e-07	K00471//gamma-butyrobetaine dioxygenase [EC:1.14.11.1]+ko00310//Lysine degradation+ko01100//Metabolic pathways	XP_011395335.1|0.0e+00|gamma-butyrobetaine dioxygenase [Neurospora crassa OR74A]	GO:1901576//organic substance biosynthetic process;GO:1901564//organonitrogen compound metabolic process;GO:0008152//metabolic process;GO:0006575//cellular modified amino acid metabolic process;GO:0044237//cellular metabolic process;GO:0009987//cellular process;GO:0042398//cellular modified amino acid biosynthetic process;GO:1901566//organonitrogen compound biosynthetic process;GO:0006578//amino-…
NCU06118	11.993	13.45	3.863	2.556	0.0195357	0.929577	-2.07732	7.1e-53	-2.7541	4.55e-66	-0.610871	0.000730746	K14790//nucleolar protein 9;K14790//nucleolar protein 9;K14790//nucleolar protein 9	XP_959980.1|0.0e+00|hypothetical protein NCU06118 [Neurospora crassa OR74A]	GO:0051179//localization;GO:0000472//endonucleolytic cleavage to generate mature 5'-end of SSU-rRNA from (SSU-rRNA, 5.8S rRNA, LSU-rRNA);GO:0044085//cellular component biogenesis;GO:0000462//maturation of SSU-rRNA from tricistronic rRNA transcript (SSU-rRNA, 5.8S rRNA, LSU-rRNA);GO:0000469//cleavage involved in rRNA processing;GO:0051169//nuclear transport;GO:0022613//ribonucleoprotein complex bi…
NCU03761	7.793	4.153	9.12	6.096	-1.06119	2.06e-09	-0.214129	0.211343	0.191195	0.343802	-0.610657	0.00024072	K17989//L-serine/L-threonine ammonia-lyase [EC:4.3.1.17 4.3.1.19]+ko00290//Valine, leucine and isoleucine biosynthesis+ko01100//Metabolic pathways+ko01230//Biosynthesis of amino acids+ko01110//Biosynthesis of secondary metabolites+ko00260//Glycine, serine and threonine metabolism+ko00270//Cysteine and methionine metabolism+ko01200//Carbon metabolism	XP_961108.1|6.6e-232|hypothetical protein NCU03761 [Neurospora crassa OR74A]	GO:0006549//isoleucine metabolic process;GO:0044249//cellular biosynthetic process;GO:0009068//aspartate family amino acid catabolic process;GO:0009081//branched-chain amino acid metabolic process;GO:0009097//isoleucine biosynthetic process;GO:0044283//small molecule biosynthetic process;GO:0009063//cellular amino acid catabolic process;GO:0009987//cellular process;GO:0046395//carboxylic acid cat…
NCU07436	10.423	8.206	9.923	6.65	-0.502016	0.00344908	-0.509236	0.00170561	-0.661473	0.00041052	-0.610415	0.000884395	NA	XP_964623.3|1.4e-199|hypothetical protein NCU07436 [Neurospora crassa OR74A]	NA
NCU05757	14.706	8.95	7.936	5.316	-0.871134	2.56e-08	-1.33	1.15e-18	-1.11332	4.29e-09	-0.610241	0.00221941	K11206//deaminated glutathione amidase [EC:3.5.1.128]	XP_959732.2|6.0e-152|nitrilase [Neurospora crassa OR74A]	GO:0009056//catabolic process;GO:0044248//cellular catabolic process;GO:0044270//cellular nitrogen compound catabolic process;GO:0044237//cellular metabolic process;GO:0009987//cellular process;GO:0043603//cellular amide metabolic process;GO:0008152//metabolic process;GO:0006807//nitrogen compound metabolic process;GO:0034641//cellular nitrogen compound metabolic process;GO:0043605//cellular amid…
NCU00509	1.406	2.436	93.923	63.126	0.685878	0.0531598	5.66814	9.46e-178	4.33075	1.47e-200	-0.609294	1.64e-06	NA	XP_964313.2|1.6e-230|hypothetical protein NCU00509 [Neurospora crassa OR74A]	NA
NCU03558	764.526	627.473	581.113	392.98	-0.444936	2.02e-08	-0.832318	3.72e-26	-1.04085	3.22e-17	-0.60916	1.09e-08	K02135//F-type H+-transporting ATPase subunit epsilon+ko01100//Metabolic pathways+ko00190//Oxidative phosphorylation;K00415//ubiquinol-cytochrome c reductase core subunit 2+ko01100//Metabolic pathways+ko00190//Oxidative phosphorylation	XP_009852651.1|1.9e-34|hypothetical protein NEUTE1DRAFT_95501 [Neurospora tetrasperma FGSC 2508]	GO:0000275//mitochondrial proton-transporting ATP synthase complex, catalytic sector F(1);GO:0043227//membrane-bounded organelle;GO:0045259//proton-transporting ATP synthase complex;GO:0043229//intracellular organelle;GO:0005743//mitochondrial inner membrane;GO:0031967//organelle envelope;GO:0032991//protein-containing complex;GO:0031090//organelle membrane;GO:0016020//membrane;GO:0098796//membra…
NCU02936	31.95	33.023	42.48	28.43	-0.108155	0.603697	-0.0312066	0.828755	-0.57631	3.66e-06	-0.608704	3.94e-12	K00318//proline dehydrogenase [EC:1.5.5.2]+ko00330//Arginine and proline metabolism+ko01100//Metabolic pathways+ko01110//Biosynthesis of secondary metabolites	XP_965618.1|0.0e+00|proline oxidase [Neurospora crassa OR74A]	GO:0044248//cellular catabolic process;GO:0006560//proline metabolic process;GO:0009064//glutamine family amino acid metabolic process;GO:0006807//nitrogen compound metabolic process;GO:0010133//proline catabolic process to glutamate;GO:0008152//metabolic process;GO:0016054//organic acid catabolic process;GO:0044237//cellular metabolic process;GO:0019752//carboxylic acid metabolic process;GO:0046…
NCU03302	1630.55	1549.34	724.526	487.396	-0.230753	0.0769933	-1.61078	3.33e-91	-2.03382	2.14e-46	-0.608539	2.45e-08	K02920//large subunit ribosomal protein L36e+ko03010//Ribosome	XP_003345349.1|2.0e-48|60S ribosomal protein L36 [Sordaria macrospora k-hell]	GO:0044238//primary metabolic process;GO:0019538//protein metabolic process;GO:0044271//cellular nitrogen compound biosynthetic process;GO:0034645//cellular macromolecule biosynthetic process;GO:0009059//macromolecule biosynthetic process;GO:0006412//translation;GO:0044260//cellular macromolecule metabolic process;GO:0043043//peptide biosynthetic process;GO:0071704//organic substance metabolic pr…
NCU08668	29.893	35.153	14.216	9.553	0.0853828	0.701493	-1.50595	1.39e-21	-2.24462	1.59e-41	-0.608225	0.00176377	K14785//ESF2/ABP1 family protein	XP_962017.1|5.6e-192|pre-rRNA-processing protein esf-2 [Neurospora crassa OR74A]	GO:0000447//endonucleolytic cleavage in ITS1 to separate SSU-rRNA from 5.8S rRNA and LSU-rRNA from tricistronic rRNA transcript (SSU-rRNA, 5.8S rRNA, LSU-rRNA);GO:1901360//organic cyclic compound metabolic process;GO:0000462//maturation of SSU-rRNA from tricistronic rRNA transcript (SSU-rRNA, 5.8S rRNA, LSU-rRNA);GO:0010467//gene expression;GO:0022618//ribonucleoprotein complex assembly;GO:000815…
NCU01961	6.18	3.736	7.85	5.25	-0.876976	1.33e-05	-0.0969209	0.570054	0.127491	0.588074	-0.607829	7.04e-05	K10772//AP endonuclease 2 [EC:4.2.99.18]+ko03410//Base excision repair;K10772//AP endonuclease 2 [EC:4.2.99.18]+ko03410//Base excision repair	XP_011392911.1|0.0e+00|DNA lyase Apn2 [Neurospora crassa OR74A]	GO:0006725//cellular aromatic compound metabolic process;GO:0044238//primary metabolic process;GO:0009987//cellular process;GO:0051716//cellular response to stimulus;GO:0071704//organic substance metabolic process;GO:0006281//DNA repair;GO:0006139//nucleobase-containing compound metabolic process;GO:0046483//heterocycle metabolic process;GO:0008152//metabolic process;GO:0006950//response to stres…
NCU03393	1825.96	1881.93	986.946	661.646	-0.11092	0.356981	-1.32924	6.22e-67	-1.87135	5.24e-83	-0.607721	5.11e-16	K02998//small subunit ribosomal protein SAe+ko03010//Ribosome	XP_009852496.1|2.3e-167|ribosome-associated protein (Rap-1) [Neurospora tetrasperma FGSC 2508]	GO:0071826//ribonucleoprotein complex subunit organization;GO:0043604//amide biosynthetic process;GO:0006412//translation;GO:0044237//cellular metabolic process;GO:0002181//cytoplasmic translation;GO:0044085//cellular component biogenesis;GO:0009059//macromolecule biosynthetic process;GO:0140694//non-membrane-bounded organelle assembly;GO:0034641//cellular nitrogen compound metabolic process;GO:0…
NCU06496	6.78	8.163	2.926	1.953	0.121265	0.585238	-1.65009	1.88e-21	-2.42412	7.51e-51	-0.607344	0.00315363	K14862//nucleolar pre-ribosomal-associated protein 2	XP_957136.1|0.0e+00|hypothetical protein NCU06496 [Neurospora crassa OR74A]	GO:0071840//cellular component organization or biogenesis;GO:0042254//ribosome biogenesis;GO:0009987//cellular process;GO:0044085//cellular component biogenesis;GO:0022613//ribonucleoprotein complex biogenesis;GO:0043232//intracellular non-membrane-bounded organelle;GO:0070013//intracellular organelle lumen;GO:0031974//membrane-enclosed lumen;GO:0043228//non-membrane-bounded organelle;GO:0005634/…
NCU08963	1015.46	906.983	519.93	348.706	-0.316852	0.00424572	-1.40745	1.01e-80	-1.74326	9.9e-71	-0.606728	5.7e-22	K02908//large subunit ribosomal protein L30e+ko03010//Ribosome	XP_009847530.1|4.0e-52|60S ribosomal protein L30 [Neurospora tetrasperma FGSC 2508]	GO:0071705//nitrogen compound transport;GO:0006886//intracellular protein transport;GO:0006888//endoplasmic reticulum to Golgi vesicle-mediated transport;GO:0051641//cellular localization;GO:0008104//protein localization;GO:0048193//Golgi vesicle transport;GO:0006810//transport;GO:0033036//macromolecule localization;GO:0046907//intracellular transport;GO:0009987//cellular process;GO:0071702//orga…
NCU05248	32.703	28.406	21.066	14.12	-0.354647	0.00157624	-1.07328	2.7e-27	-1.37018	1.58e-35	-0.606712	1.18e-08	K09117//uncharacterized protein;K09117//uncharacterized protein	XP_962012.1|1.3e-109|hypothetical protein NCU05248 [Neurospora crassa OR74A]	GO:0005739//mitochondrion;GO:0110165//cellular anatomical entity;GO:0043226//organelle;GO:0043229//intracellular organelle;GO:0005737//cytoplasm;GO:0043227//membrane-bounded organelle;GO:0005622//intracellular anatomical structure;GO:0043231//intracellular membrane-bounded organelle;GO:0016884//carbon-nitrogen ligase activity, with glutamine as amido-N-donor;GO:0016879//ligase activity, forming c…
NCU07308	144.113	158.473	26.993	18.06	-0.0101291	0.962771	-2.85471	2.53e-106	-3.49447	2.13e-283	-0.605633	2.11e-07	K00667//fatty acid synthase subunit alpha, fungi type [EC:2.3.1.86]+ko01100//Metabolic pathways+ko00061//Fatty acid biosynthesis+ko01212//Fatty acid metabolism;K00667//fatty acid synthase subunit alpha, fungi type [EC:2.3.1.86]+ko01100//Metabolic pathways+ko00061//Fatty acid biosynthesis+ko01212//Fatty acid metabolism	XP_011394237.1|0.0e+00|fatty acid synthase alpha subunit reductase [Neurospora crassa OR74A]	GO:0043436//oxoacid metabolic process;GO:0042759//long-chain fatty acid biosynthetic process;GO:0008610//lipid biosynthetic process;GO:0009058//biosynthetic process;GO:0006633//fatty acid biosynthetic process;GO:0044238//primary metabolic process;GO:0019752//carboxylic acid metabolic process;GO:0009987//cellular process;GO:0044255//cellular lipid metabolic process;GO:0071704//organic substance me…
NCU16635	15584	13719.5	7653.39	5168.67	-0.341266	0.00394084	-1.46476	1.61e-91	-1.77387	1.72e-25	-0.605501	6.66e-06	K02928//large subunit ribosomal protein L41e+ko03010//Ribosome	KHE85486.1|7.2e-39|hypothetical protein GE21DRAFT_1081655 [Neurospora crassa]	NA
NCU01104	20.836	19.42	27.386	18.363	-0.251068	0.0831004	-0.0446908	0.738832	-0.443925	0.000178167	-0.60515	5.73e-11	K17679//ATP-dependent RNA helicase MSS116, mitochondrial [EC:3.6.4.13]	XP_961716.2|0.0e+00|ATP-dependent RNA helicase MSS116 [Neurospora crassa OR74A]	GO:0140098//catalytic activity, acting on RNA;GO:0097367//carbohydrate derivative binding;GO:0097159//organic cyclic compound binding;GO:0036094//small molecule binding;GO:0032559//adenyl ribonucleotide binding;GO:1901265//nucleoside phosphate binding;GO:0043168//anion binding;GO:0003676//nucleic acid binding;GO:0008186//ATP-dependent activity, acting on RNA;GO:0140657//ATP-dependent activity;GO:…
NCU08389	3027.3	2898.3	1577.37	1072.16	-0.222573	0.0354296	-1.37601	2.65e-89	-1.80338	2.66e-69	-0.604673	6.17e-17	K02882//large subunit ribosomal protein L18Ae+ko03010//Ribosome;K02882//large subunit ribosomal protein L18Ae+ko03010//Ribosome	XP_011393206.1|2.2e-94|60S ribosomal protein L20 [Neurospora crassa OR74A]	GO:0008152//metabolic process;GO:0006807//nitrogen compound metabolic process;GO:0044249//cellular biosynthetic process;GO:0009058//biosynthetic process;GO:0034641//cellular nitrogen compound metabolic process;GO:0043170//macromolecule metabolic process;GO:0043043//peptide biosynthetic process;GO:0043603//cellular amide metabolic process;GO:0044238//primary metabolic process;GO:1901576//organic s…
NCU01675	32.95	33.753	8.616	5.776	-0.114401	0.559204	-2.37553	9.72e-58	-2.91218	6.65e-66	-0.604326	0.00145656	K14794//ribosomal RNA-processing protein 12	XP_956881.1|0.0e+00|90S preribosome component RRP12 [Neurospora crassa OR74A]	GO:0034470//ncRNA processing;GO:0006364//rRNA processing;GO:0006807//nitrogen compound metabolic process;GO:0044237//cellular metabolic process;GO:0046483//heterocycle metabolic process;GO:1901360//organic cyclic compound metabolic process;GO:0043170//macromolecule metabolic process;GO:0010467//gene expression;GO:0006139//nucleobase-containing compound metabolic process;GO:0006725//cellular aroma…
NCU02629	296.296	276.476	106.136	71.256	-0.254478	0.0438482	-1.92449	2.03e-94	-2.31957	2.16e-102	-0.603586	9.22e-11	K00602//phosphoribosylaminoimidazolecarboxamide formyltransferase / IMP cyclohydrolase [EC:2.1.2.3 3.5.4.10]+ko00230//Purine metabolism+ko00670//One carbon pool by folate+ko01100//Metabolic pathways+ko01110//Biosynthesis of secondary metabolites	XP_009856654.1|0.0e+00|bifunctional purine biosynthesis protein [Neurospora tetrasperma FGSC 2508]	GO:0071704//organic substance metabolic process;GO:0008152//metabolic process;GO:1901576//organic substance biosynthetic process;GO:0006753//nucleoside phosphate metabolic process;GO:0006139//nucleobase-containing compound metabolic process;GO:0044281//small molecule metabolic process;GO:0009117//nucleotide metabolic process;GO:0009150//purine ribonucleotide metabolic process;GO:0072522//purine-c…
NCU03557	11.153	8.853	7.243	4.86	-0.486041	0.000850106	-1.06526	7.47e-19	-1.22842	7.24e-15	-0.603289	4.43e-05	K20823//N-alpha-acetyltransferase 35, NatC auxiliary subunit	XP_956120.3|0.0e+00|amino-acid N-acetyltransferase subunit Mak10 [Neurospora crassa OR74A]	GO:0043170//macromolecule metabolic process;GO:0006474//N-terminal protein amino acid acetylation;GO:0009987//cellular process;GO:0006464//cellular protein modification process;GO:0044238//primary metabolic process;GO:0008152//metabolic process;GO:0018193//peptidyl-amino acid modification;GO:0036211//protein modification process;GO:0017196//N-terminal peptidyl-methionine acetylation;GO:0044260//c…
NCU02890	19.763	10.163	14.53	8.923	-0.991102	1.57e-10	-0.770195	1.08e-10	-0.425434	0.0102914	-0.602577	5.64e-06	NA	XP_965572.1|5.1e-125|hypothetical protein NCU02890 [Neurospora crassa OR74A]	GO:0016021//integral component of membrane;GO:0031224//intrinsic component of membrane;GO:0110165//cellular anatomical entity;GO:0016020//membrane;
NCU01948	2083.11	1954.3	989.706	666.506	-0.247302	0.0271527	-1.51538	1.03e-77	-1.91536	8.32e-62	-0.602117	5.87e-11	K02889//large subunit ribosomal protein L21e+ko03010//Ribosome	XP_007913430.1|3.6e-73|putative 60s ribosomal protein l21 protein [Phaeoacremonium minimum UCRPA7]	GO:0071704//organic substance metabolic process;GO:0006412//translation;GO:0044249//cellular biosynthetic process;GO:0043604//amide biosynthetic process;GO:0044237//cellular metabolic process;GO:0006807//nitrogen compound metabolic process;GO:0044260//cellular macromolecule metabolic process;GO:1901564//organonitrogen compound metabolic process;GO:0043043//peptide biosynthetic process;GO:0043170/…
NCU09251	55.853	41.95	56.746	38.473	-0.570616	2.39e-06	-0.414333	0.000653499	-0.489717	8.88e-05	-0.601542	1.15e-06	NA	XP_964686.1|4.0e-50|hypothetical protein NCU09251 [Neurospora crassa OR74A]	GO:0051234//establishment of localization;GO:0006839//mitochondrial transport;GO:0006810//transport;GO:0051641//cellular localization;GO:0051179//localization;GO:0009987//cellular process;GO:0046907//intracellular transport;GO:0051649//establishment of localization in cell;GO:0043231//intracellular membrane-bounded organelle;GO:0005739//mitochondrion;GO:0043226//organelle;GO:0031224//intrinsic co…
NCU09911	123.683	134.7	72.323	48.806	-0.0309839	0.863312	-1.21408	8.22e-48	-1.82969	6.18e-61	-0.601018	4.69e-12	K01433//formyltetrahydrofolate deformylase [EC:3.5.1.10]+ko00670//One carbon pool by folate+ko01100//Metabolic pathways+ko00630//Glyoxylate and dicarboxylate metabolism	XP_958310.1|4.3e-163|formyltetrahydrofolate deformylase [Neurospora crassa OR74A]	GO:1901564//organonitrogen compound metabolic process;GO:0044237//cellular metabolic process;GO:0009058//biosynthetic process;GO:0006189//'de novo' IMP biosynthetic process;GO:0072521//purine-containing compound metabolic process;GO:0009152//purine ribonucleotide biosynthetic process;GO:1901137//carbohydrate derivative biosynthetic process;GO:0044281//small molecule metabolic process;GO:0006793//…
NCU05459	16.983	12.513	13.763	9.25	-0.593281	1.31e-09	-0.745418	6.53e-12	-0.797564	2.56e-15	-0.600583	7.46e-08	K22530//ATPase family AAA domain-containing protein 1 [EC:3.6.1.-]	XP_963450.1|0.0e+00|mitochondrial AAA ATPase [Neurospora crassa OR74A]	GO:0097367//carbohydrate derivative binding;GO:0043168//anion binding;GO:0032553//ribonucleotide binding;GO:0000166//nucleotide binding;GO:1901363//heterocyclic compound binding;GO:0043167//ion binding;GO:0032555//purine ribonucleotide binding;GO:0030554//adenyl nucleotide binding;GO:0017076//purine nucleotide binding;GO:0097159//organic cyclic compound binding;GO:0005524//ATP binding;GO:0005488/…
NCU03181	2.216	0.483	3.943	2.656	-2.36006	6.13e-07	0.384877	0.245728	2.0996	2.44e-07	-0.600559	0.03638	K01758//cystathionine gamma-lyase [EC:4.4.1.1]+ko01100//Metabolic pathways+ko01230//Biosynthesis of amino acids+ko00450//Selenocompound metabolism+ko01110//Biosynthesis of secondary metabolites+ko00260//Glycine, serine and threonine metabolism+ko00270//Cysteine and methionine metabolism	XP_964587.3|1.7e-264|acetylxylan esterase [Neurospora crassa OR74A]	GO:0016788//hydrolase activity, acting on ester bonds;GO:0003824//catalytic activity;GO:0016787//hydrolase activity;GO:0052689//carboxylic ester hydrolase activity;
NCU04348	26.643	27.406	7.993	5.35	-0.104956	0.590242	-2.16514	7.3e-46	-2.70577	3.55e-73	-0.599603	0.000923654	K14569//ribosome biogenesis protein BMS1+ko03008//Ribosome biogenesis in eukaryotes;K14569//ribosome biogenesis protein BMS1+ko03008//Ribosome biogenesis in eukaryotes	XP_956329.1|0.0e+00|ribosome biogenesis protein [Neurospora crassa OR74A]	GO:0030490//maturation of SSU-rRNA;GO:0034470//ncRNA processing;GO:0000967//rRNA 5'-end processing;GO:0090305//nucleic acid phosphodiester bond hydrolysis;GO:0044085//cellular component biogenesis;GO:0009987//cellular process;GO:0042274//ribosomal small subunit biogenesis;GO:0000966//RNA 5'-end processing;GO:0034660//ncRNA metabolic process;GO:0010467//gene expression;GO:0006139//nucleobase-conta…
NCU05168	84.223	85.423	55.393	37.333	-0.12958	0.356854	-1.04292	6.54e-24	-1.55636	1.27e-72	-0.598306	2.92e-12	K16261//yeast amino acid transporter	XP_003345213.1|5.0e-300|uncharacterized protein SMAC_07889 [Sordaria macrospora k-hell]	GO:0015849//organic acid transport;GO:0009987//cellular process;GO:0055085//transmembrane transport;GO:0051179//localization;GO:0071702//organic substance transport;GO:0006865//amino acid transport;GO:0006810//transport;GO:0071705//nitrogen compound transport;GO:0051234//establishment of localization;GO:0016021//integral component of membrane;GO:0110165//cellular anatomical entity;GO:0031224//int…
NCU10483	11.193	7.676	3.52	2.376	-0.695854	2.93e-05	-2.1083	1.86e-30	-2.05498	6.41e-22	-0.597906	0.0371439	K07055//tRNA wybutosine-synthesizing protein 2 [EC:2.5.1.114];K06867//uncharacterized protein;K07055//tRNA wybutosine-synthesizing protein 2 [EC:2.5.1.114]	PVI06690.1|2.5e-57|hypothetical protein DM02DRAFT_404967 [Periconia macrospinosa]	GO:1901137//carbohydrate derivative biosynthetic process;GO:0031590//wybutosine metabolic process;GO:1901135//carbohydrate derivative metabolic process;GO:0001510//RNA methylation;GO:0044238//primary metabolic process;GO:0046483//heterocycle metabolic process;GO:0006399//tRNA metabolic process;GO:0010467//gene expression;GO:1901657//glycosyl compound metabolic process;GO:0009451//RNA modification…
NCU04150	75.523	83.3	30.196	20.44	-0.012571	0.936934	-1.76112	1.58e-64	-2.39128	5.32e-96	-0.597587	1.69e-06	K19898//alpha-agglutinin	AAQ82687.1|3.5e-18|Epa5p [[Candida] glabrata]	GO:0110165//cellular anatomical entity;GO:0009986//cell surface;
NCU06883	9.35	6.636	16.18	10.926	-0.650385	0.000638086	0.349984	0.0162565	0.359973	0.0344348	-0.596881	4.37e-06	K13108//smad nuclear-interacting protein 1	XP_959230.3|2.2e-217|FHA domain-containing protein SNIP1 [Neurospora crassa OR74A]	GO:0071704//organic substance metabolic process;GO:0046483//heterocycle metabolic process;GO:0006403//RNA localization;GO:0008380//RNA splicing;GO:0006725//cellular aromatic compound metabolic process;GO:0044237//cellular metabolic process;GO:0051235//maintenance of location;GO:0016070//RNA metabolic process;GO:0044238//primary metabolic process;GO:0006396//RNA processing;GO:0000375//RNA splicing…
NCU00405	184.386	167.813	102.98	69.493	-0.288183	0.00433786	-1.28142	3.09e-47	-1.6348	1.08e-60	-0.596496	1.03e-10	K01880//glycyl-tRNA synthetase [EC:6.1.1.14]+ko00970//Aminoacyl-tRNA biosynthesis	XP_003343671.1|0.0e+00|uncharacterized protein SMAC_08842 [Sordaria macrospora k-hell]	GO:0043603//cellular amide metabolic process;GO:0019752//carboxylic acid metabolic process;GO:0044237//cellular metabolic process;GO:0043039//tRNA aminoacylation;GO:0090304//nucleic acid metabolic process;GO:0006412//translation;GO:0044271//cellular nitrogen compound biosynthetic process;GO:0043604//amide biosynthetic process;GO:1901566//organonitrogen compound biosynthetic process;GO:0009987//ce…
NCU07929	178.233	174.696	104.533	70.19	-0.180479	0.0796315	-1.19744	4.04e-35	-1.65792	1.44e-101	-0.596449	2.09e-11	K03247//translation initiation factor 3 subunit H;K03247//translation initiation factor 3 subunit H	XP_006693599.1|7.3e-180|eukaryotic translation initiation factor 3 subunit-like protein [Chaetomium thermophilum var. thermophilum DSM 1495]	GO:0044260//cellular macromolecule metabolic process;GO:0044249//cellular biosynthetic process;GO:0022613//ribonucleoprotein complex biogenesis;GO:0043933//protein-containing complex organization;GO:0071840//cellular component organization or biogenesis;GO:0006518//peptide metabolic process;GO:0009987//cellular process;GO:0022618//ribonucleoprotein complex assembly;GO:0019538//protein metabolic p…
NCU06727	399.71	439.276	185.693	125.35	-0.0155167	0.919786	-1.5468	1.9e-97	-2.1731	2.98e-97	-0.596239	3.53e-16	K00797//spermidine synthase [EC:2.5.1.16]+ko00330//Arginine and proline metabolism+ko01100//Metabolic pathways+ko00270//Cysteine and methionine metabolism+ko00480//Glutathione metabolism	XP_960906.2|6.5e-178|nitrilase [Neurospora crassa OR74A]	GO:0071704//organic substance metabolic process;GO:0006528//asparagine metabolic process;GO:0009987//cellular process;GO:0044271//cellular nitrogen compound biosynthetic process;GO:0006107//oxaloacetate metabolic process;GO:1901566//organonitrogen compound biosynthetic process;GO:0009064//glutamine family amino acid metabolic process;GO:0044249//cellular biosynthetic process;GO:0019752//carboxyli…
NCU02539	15.36	19.106	9.926	6.693	0.165985	0.24461	-1.06857	3.19e-18	-1.87529	1.85e-65	-0.59582	1.88e-06	K02212//DNA replication licensing factor MCM4 [EC:5.6.2.3]+ko03030//DNA replication+ko04113//Meiosis - yeast+ko04111//Cell cycle - yeast	EGZ77970.1|0.0e+00|cell division control protein 54 [Neurospora tetrasperma FGSC 2509]	GO:0009059//macromolecule biosynthetic process;GO:0008152//metabolic process;GO:0044260//cellular macromolecule metabolic process;GO:0043170//macromolecule metabolic process;GO:0044238//primary metabolic process;GO:0006260//DNA replication;GO:0009058//biosynthetic process;GO:1901360//organic cyclic compound metabolic process;GO:0006139//nucleobase-containing compound metabolic process;GO:0046483/…
NCU01613	23.293	23.306	9.906	6.68	-0.150085	0.394687	-1.6737	1.65e-38	-2.16401	2.39e-51	-0.594941	5.65e-05	K02516//type II protein arginine methyltransferase [EC:2.1.1.320]+ko04011//MAPK signaling pathway - yeast+ko04111//Cell cycle - yeast;K02516//type II protein arginine methyltransferase [EC:2.1.1.320]+ko04011//MAPK signaling pathway - yeast+ko04111//Cell cycle - yeast;K02516//type II protein arginine methyltransferase [EC:2.1.1.320]+ko04011//MAPK signaling pathway - yeast+ko04111//Cell cycle - yea…	XP_011393468.1|0.0e+00|protein arginine N-methyltransferase HSL7 [Neurospora crassa OR74A]	GO:0019538//protein metabolic process;GO:0019222//regulation of metabolic process;GO:0019219//regulation of nucleobase-containing compound metabolic process;GO:0018195//peptidyl-arginine modification;GO:0010556//regulation of macromolecule biosynthetic process;GO:0044260//cellular macromolecule metabolic process;GO:0008152//metabolic process;GO:0018193//peptidyl-amino acid modification;GO:0032259…
NCU09830	4.503	2.343	13.323	8.783	-1.03295	3.73e-10	1.1265	4.58e-15	1.52203	5.09e-23	-0.592298	2.7e-05	K08712//ATP-binding cassette, subfamily G (WHITE), member 2, SNQ2+ko02010//ABC transporters;K08711//ATP-binding cassette, subfamily G (WHITE), member 2, PDR+ko02010//ABC transporters;K08712//ATP-binding cassette, subfamily G (WHITE), member 2, SNQ2+ko02010//ABC transporters;K08711//ATP-binding cassette, subfamily G (WHITE), member 2, PDR+ko02010//ABC transporters	TIC95417.1|0.0e+00|Brefeldin A resistance protein [Colletotrichum higginsianum]	GO:0016020//membrane;GO:0110165//cellular anatomical entity;GO:0016021//integral component of membrane;GO:0031224//intrinsic component of membrane;GO:0015399//primary active transmembrane transporter activity;GO:0140657//ATP-dependent activity;GO:1901265//nucleoside phosphate binding;GO:1901363//heterocyclic compound binding;GO:0017076//purine nucleotide binding;GO:0022857//transmembrane transpor…
NCU07886	40.436	33.176	25.766	17.543	-0.438901	0.00597418	-1.08516	1.15e-16	-1.28219	3.23e-19	-0.592239	2.81e-05	K23612//neural Wiskott-Aldrich syndrome protein+ko04144//Endocytosis	XP_962819.1|8.7e-103|hypothetical protein NCU07886 [Neurospora crassa OR74A]	GO:0071705//nitrogen compound transport;GO:0006605//protein targeting;GO:0034613//cellular protein localization;GO:0072594//establishment of protein localization to organelle;GO:0051641//cellular localization;GO:0090150//establishment of protein localization to membrane;GO:0071702//organic substance transport;GO:0045047//protein targeting to ER;GO:0006810//transport;GO:0051179//localization;GO:00…
NCU05575	11.406	12.023	10.776	7.286	-0.0763107	0.685174	-0.523751	0.000564683	-1.08282	1.67e-15	-0.591477	0.000171561	K22493//agglutinin-like protein;K12879//THO complex subunit 2+ko03040//Spliceosome+ko03013//Nucleocytoplasmic transport	XP_960537.1|0.0e+00|hypothetical protein NCU05575 [Neurospora crassa OR74A]	NA
NCU07826	1720.14	1637.92	786.266	534.63	-0.226213	0.0471731	-1.56971	8.35e-73	-1.98018	2.01e-57	-0.591393	1.27e-08	K02966//small subunit ribosomal protein S19e+ko03010//Ribosome	XP_009850514.1|6.9e-80|40S ribosomal protein S19 [Neurospora tetrasperma FGSC 2508]	GO:0022607//cellular component assembly;GO:0016043//cellular component organization;GO:0034645//cellular macromolecule biosynthetic process;GO:0044267//cellular protein metabolic process;GO:0071704//organic substance metabolic process;GO:0044238//primary metabolic process;GO:1901566//organonitrogen compound biosynthetic process;GO:0044237//cellular metabolic process;GO:0006996//organelle organiza…
NCU03907	37.843	48.213	15.973	10.836	0.201288	0.259954	-1.6832	1.88e-52	-2.5214	9.05e-62	-0.591219	4.55e-06	K14800//pre-rRNA-processing protein TSR2	XP_957546.1|2.3e-121|pre-rRNA processing protein [Neurospora crassa OR74A]	GO:0071840//cellular component organization or biogenesis;GO:0006139//nucleobase-containing compound metabolic process;GO:0090304//nucleic acid metabolic process;GO:0006807//nitrogen compound metabolic process;GO:0071704//organic substance metabolic process;GO:0046483//heterocycle metabolic process;GO:0034660//ncRNA metabolic process;GO:0044237//cellular metabolic process;GO:0042254//ribosome bio…
NCU03737	205.393	181.043	70.2	47.603	-0.335186	0.00200734	-1.98963	6.88e-107	-2.29135	5.9e-111	-0.591148	1.52e-10	K02358//elongation factor Tu	KAA8633537.1|2.8e-258|hypothetical protein SMACR_02588 [Sordaria macrospora]	GO:0034641//cellular nitrogen compound metabolic process;GO:0044249//cellular biosynthetic process;GO:0043603//cellular amide metabolic process;GO:0008152//metabolic process;GO:0043043//peptide biosynthetic process;GO:1901576//organic substance biosynthetic process;GO:0044267//cellular protein metabolic process;GO:0043170//macromolecule metabolic process;GO:1901566//organonitrogen compound biosyn…
NCU06799	5.466	6.82	10.693	7.233	0.167135	0.410093	0.525663	3.99e-06	-0.277874	0.0590914	-0.591119	1.19e-09	K23612//neural Wiskott-Aldrich syndrome protein+ko04144//Endocytosis	XP_963640.3|0.0e+00|fungal specific transcription factor [Neurospora crassa OR74A]	GO:0034641//cellular nitrogen compound metabolic process;GO:0044238//primary metabolic process;GO:0006139//nucleobase-containing compound metabolic process;GO:0044249//cellular biosynthetic process;GO:0009058//biosynthetic process;GO:0019438//aromatic compound biosynthetic process;GO:0046483//heterocycle metabolic process;GO:0032774//RNA biosynthetic process;GO:0044271//cellular nitrogen compound…
NCU05287	42.993	44.233	23.476	15.94	-0.113703	0.454655	-1.31384	3.46e-35	-1.83572	9.26e-48	-0.59037	1.45e-06	K17428//large subunit ribosomal protein L47	XP_962058.2|4.0e-149|50S ribosomal protein L4 [Neurospora crassa OR74A]	GO:0006412//translation;GO:1901564//organonitrogen compound metabolic process;GO:0006807//nitrogen compound metabolic process;GO:1901566//organonitrogen compound biosynthetic process;GO:0044267//cellular protein metabolic process;GO:0032543//mitochondrial translation;GO:0140053//mitochondrial gene expression;GO:0006518//peptide metabolic process;GO:0043603//cellular amide metabolic process;GO:003…
NCU08344	2331.88	2143.84	1087.95	738.986	-0.274896	0.0271702	-1.54087	2.62e-96	-1.90131	1.58e-46	-0.589723	6.79e-10	K02910//large subunit ribosomal protein L31e+ko03010//Ribosome;K06688//ubiquitin-conjugating enzyme E2 C [EC:2.3.2.23]+ko04120//Ubiquitin mediated proteolysis	XP_009856029.1|8.0e-62|60S ribosomal protein L31 [Neurospora tetrasperma FGSC 2508]	GO:0002181//cytoplasmic translation;GO:0009987//cellular process;GO:0043603//cellular amide metabolic process;GO:0043170//macromolecule metabolic process;GO:0006807//nitrogen compound metabolic process;GO:0044260//cellular macromolecule metabolic process;GO:0044249//cellular biosynthetic process;GO:0009058//biosynthetic process;GO:0044271//cellular nitrogen compound biosynthetic process;GO:004426…
NCU04050	1237.85	1624.36	1189.36	807.803	0.242983	0.0700432	-0.494239	1.8e-06	-1.37154	6.72e-49	-0.589704	1.28e-13	K09464//general control protein GCN4+ko04138//Autophagy - yeast	XP_957665.1|1.3e-148|cross-pathway control protein 1 [Neurospora crassa OR74A]	GO:0006082//organic acid metabolic process;GO:0009058//biosynthetic process;GO:0032101//regulation of response to external stimulus;GO:0051171//regulation of nitrogen compound metabolic process;GO:0001079//nitrogen catabolite regulation of transcription from RNA polymerase II promoter;GO:1901564//organonitrogen compound metabolic process;GO:0071496//cellular response to external stimulus;GO:19035…
NCU04418	10.08	8.486	12.283	8.336	-0.402154	0.0305258	-0.154997	0.329444	-0.386416	0.0172453	-0.589239	2.06e-05	K08165//MFS transporter, DHA2 family, multidrug resistance protein	XP_957495.1|0.0e+00|hypothetical protein NCU04418 [Neurospora crassa OR74A]	GO:0016021//integral component of membrane;GO:0016020//membrane;GO:0110165//cellular anatomical entity;GO:0031224//intrinsic component of membrane;GO:0005215//transporter activity;GO:0022857//transmembrane transporter activity;
NCU04323	25.023	27.483	17.63	11.99	-0.0188866	0.924151	-0.9441	8.2e-16	-1.55833	3.16e-31	-0.589141	1.15e-05	K01465//dihydroorotase [EC:3.5.2.3]+ko01240//Biosynthesis of cofactors+ko01100//Metabolic pathways+ko00240//Pyrimidine metabolism;K01465//dihydroorotase [EC:3.5.2.3]+ko01240//Biosynthesis of cofactors+ko01100//Metabolic pathways+ko00240//Pyrimidine metabolism	XP_011394656.1|1.1e-230|dihydroorotase [Neurospora crassa OR74A]	GO:0009156//ribonucleoside monophosphate biosynthetic process;GO:1901135//carbohydrate derivative metabolic process;GO:0009058//biosynthetic process;GO:0009220//pyrimidine ribonucleotide biosynthetic process;GO:0019693//ribose phosphate metabolic process;GO:0006725//cellular aromatic compound metabolic process;GO:1901564//organonitrogen compound metabolic process;GO:0044205//'de novo' UMP biosynt…
[truncated: 6,387 more rows]
