# Supplementary material for: PWWP domain-containing protein Crf4-3 specifically modulates fungal azole susceptibility by regulating sterol C-14 demethylase ERG11
Source: mSphere. 2024 Dec 13;10(1):e00703-24. doi: 10.1128/msphere.00703-24 (PMC11774033; doi:10.1128/msphere.00703-24)
Supplement: Data set S3 — GSEA according to RNA-seq. [file msphere.00703-24-s0003.xlsx]

## Sheet: Data Set S3 Table 1
Table 1: Gene sets enriched in phenotype WTC/crf4-3KOC (3 samples)
	GS	SIZE	ES	NES	NOM p-value	FDR q-value (adj. P)	RANK AT MAX	LEADING EDGE
	follow link to MSigDB
1	STEROID BIOSYNTHESIS	20	0.62	1.97	＜0.001	0.021	290	tags=25%, list=4%, signal=26%
2	ERGOSTEROL BIOSYNTHESIS	22	0.6	1.93	＜0.001	0.018	290	tags=23%, list=4%, signal=24%
3	RIBOSOME	116	0.41	1.91	＜0.001	0.019	2037	tags=72%, list=29%, signal=100%
4	GLYCOLYSIS / GLUCONEOGENESIS	36	0.48	1.81	0.007	0.029	734	tags=36%, list=10%, signal=40%
6	FRUCTOSE AND MANNOSE METABOLISM	26	0.51	1.73	0.018	0.04	734	tags=38%, list=10%, signal=43%
7	PORPHYRIN METABOLISM	17	0.49	1.55	0.053	0.105	978	tags=47%, list=14%, signal=55%
8	PENTOSE AND GLUCURONATE INTERCONVERSIONS	23	0.45	1.49	0.043	0.137	923	tags=43%, list=13%, signal=50%
9	FATTY ACID DEGRADATION	21	0.46	1.46	0.044	0.142	1099	tags=52%, list=16%, signal=62%
10	SECRETION SYSTEM	18	0.45	1.36	0.108	0.218	586	tags=17%, list=8%, signal=18%
11	LIPOIC ACID METABOLISM	15	0.45	1.33	0.119	0.239	606	tags=20%, list=9%, signal=22%
12	GALACTOSE METABOLISM	18	0.38	1.18	0.229	0.487	723	tags=44%, list=10%, signal=49%
13	PROTEASOME	35	0.32	1.17	0.214	0.454	2151	tags=60%, list=31%, signal=86%
14	AMINO SUGAR AND NUCLEOTIDE SUGAR METABOLISM	36	0.3	1.08	0.306	0.662	954	tags=25%, list=14%, signal=29%
15	CITRATE CYCLE (TCA CYCLE)	26	0.31	1.03	0.383	0.762	1696	tags=38%, list=24%, signal=51%
16	PROTEASOME_BRITE HIERARCHIES	48	0.26	0.99	0.394	0.825	2011	tags=46%, list=29%, signal=64%
17	GLYOXYLATE AND DICARBOXYLATE METABOLISM	31	0.28	0.98	0.522	0.812	965	tags=26%, list=14%, signal=30%
18	TYROSINE METABOLISM	19	0.3	0.94	0.571	0.863	199	tags=16%, list=3%, signal=16%
19	METHANE METABOLISM	18	0.3	0.94	0.52	0.827	897	tags=39%, list=13%, signal=44%
20	"PHENYLALANINE, TYROSINE AND TRYPTOPHAN BIOSYNTHESIS"	19	0.29	0.94	0.571	0.799	6	tags=5%, list=0%, signal=5%
21	PYRUVATE METABOLISM	40	0.23	0.85	0.752	0.96	1116	tags=38%, list=16%, signal=44%
22	SPHINGOLIPID METABOLISM	17	0.28	0.83	0.722	0.959	702	tags=29%, list=10%, signal=33%
23	GLUTATHIONE METABOLISM	23	0.24	0.79	0.796	0.995	674	tags=13%, list=10%, signal=14%
24	PEPTIDASES AND INHIBITORS	106	0.17	0.76	1	1	701	tags=13%, list=10%, signal=14%
25	AMINOACYL-TRNA BIOSYNTHESIS	37	0.18	0.67	0.956	1	1731	tags=32%, list=25%, signal=43%
26	AMINO ACID RELATED ENZYMES	52	0.14	0.55	0.989	1	6066	tags=100%, list=86%, signal=726%
27	ENDOCYTOSIS	71	0.14	0.55	1	1	716	tags=8%, list=10%, signal=9%
28	TRANSFER RNA BIOGENESIS	135	0.11	0.54	1	0.991	1499	tags=27%, list=21%, signal=33%

## Sheet: Data Set S3 Table 2
Table 2: Gene sets enriched in phenotype WTK/crf4-3KOK (3 samples)
	GS	SIZE	ES	NES	NOM p-value	FDR q-value (adj. P)	RANK AT MAX	LEADING EDGE
	follow link to MSigDB
2	RIBOSOME	116	0.7	3.08	＜0.001	0.001	1495	tags=83%, list=21%, signal=103%
3	RIBOSOME BIOGENESIS	205	0.62	2.84	＜0.001	0.001	1205	tags=55%, list=17%, signal=65%
5	RNA POLYMERASE	28	0.65	2.09	＜0.001	0.002	1525	tags=54%, list=22%, signal=68%
6	TRANSFER RNA BIOGENESIS	135	0.45	2	＜0.001	0.004	1338	tags=43%, list=19%, signal=52%
7	"GLYCINE, SERINE AND THREONINE METABOLISM"	30	0.56	1.88	0.009	0.013	1306	tags=60%, list=19%, signal=73%
8	PROTEIN EXPORT	18	0.66	1.87	＜0.001	0.013	1874	tags=72%, list=27%, signal=98%
9	AMINO ACID RELATED ENZYMES	52	0.48	1.85	＜0.001	0.014	1541	tags=52%, list=22%, signal=66%
10	STEROID BIOSYNTHESIS	20	0.61	1.82	0.004	0.016	257	tags=20%, list=4%, signal=21%
11	SECRETION SYSTEM	18	0.63	1.81	0.003	0.017	2113	tags=72%, list=30%, signal=103%
12	PURINE METABOLISM	49	0.47	1.79	＜0.001	0.019	757	tags=27%, list=11%, signal=30%
13	ERGOSTEROL BIOSYNTHESIS	22	0.55	1.71	0.008	0.04	377	tags=23%, list=5%, signal=24%
14	AMINOACYL-TRNA BIOSYNTHESIS	37	0.48	1.67	＜0.001	0.053	1541	tags=54%, list=22%, signal=69%
15	TRANSLATION FACTORS	69	0.4	1.65	＜0.001	0.056	2277	tags=58%, list=32%, signal=85%
16	PROTEASOME_BRITE HIERARCHIES	48	0.42	1.6	0.013	0.07	2828	tags=58%, list=40%, signal=97%
17	ARGININE BIOSYNTHESIS	18	0.54	1.55	0.029	0.097	1162	tags=39%, list=17%, signal=46%
18	CYSTEINE AND METHIONINE METABOLISM	44	0.42	1.51	0.022	0.11	2149	tags=75%, list=31%, signal=107%
19	VARIOUS TYPES OF N-GLYCAN BIOSYNTHESIS	24	0.45	1.42	0.076	0.187	2373	tags=50%, list=34%, signal=75%
20	GLYCOSYLPHOSPHATIDYLINOSITOL (GPI)-ANCHOR BIOSYNTHESIS	23	0.44	1.4	0.065	0.199	2440	tags=65%, list=35%, signal=100%
21	"PHENYLALANINE, TYROSINE AND TRYPTOPHAN BIOSYNTHESIS"	19	0.48	1.39	0.078	0.196	1365	tags=58%, list=19%, signal=72%
22	"ALANINE, ASPARTATE AND GLUTAMATE METABOLISM"	27	0.42	1.38	0.056	0.199	499	tags=26%, list=7%, signal=28%
23	N-GLYCAN BIOSYNTHESIS	29	0.41	1.38	0.06	0.198	2602	tags=62%, list=37%, signal=98%
24	PROTEASOME	35	0.39	1.34	0.099	0.227	3075	tags=69%, list=44%, signal=121%
25	CYTOSKELETON PROTEINS	63	0.34	1.33	0.027	0.232	2404	tags=44%, list=34%, signal=67%
26	MRNA SURVEILLANCE PATHWAY	49	0.32	1.23	0.124	0.372	3079	tags=69%, list=44%, signal=123%
27	SPLICEOSOME	87	0.29	1.23	0.085	0.37	2273	tags=41%, list=32%, signal=60%
28	GLYCOSYLTRANSFERASES	53	0.32	1.21	0.129	0.379	1793	tags=38%, list=26%, signal=50%
29	GLUTATHIONE METABOLISM	23	0.38	1.16	0.271	0.477	2135	tags=57%, list=30%, signal=81%
30	PROTEIN PROCESSING IN ENDOPLASMIC RETICULUM	74	0.28	1.15	0.182	0.477	2622	tags=51%, list=37%, signal=81%
31	SPLICEOSOME_BRITE HIERARCHIES	146	0.25	1.14	0.128	0.484	2390	tags=45%, list=34%, signal=67%
32	DNA REPLICATION	31	0.33	1.12	0.298	0.521	2691	tags=68%, list=38%, signal=109%
33	MITOCHONDRIAL BIOGENESIS	210	0.24	1.09	0.235	0.578	1583	tags=32%, list=23%, signal=41%
34	NUCLEOCYTOPLASMIC TRANSPORT	61	0.27	1.07	0.292	0.618	2612	tags=49%, list=37%, signal=78%
35	PENTOSE PHOSPHATE PATHWAY	21	0.34	1.06	0.383	0.61	374	tags=14%, list=5%, signal=15%
36	PYRIMIDINE METABOLISM	27	0.32	1.05	0.371	0.625	2203	tags=44%, list=31%, signal=64%
37	MOTOR PROTEINS	27	0.32	1.02	0.416	0.685	1222	tags=22%, list=17%, signal=27%
38	PROTEIN KINASES	73	0.25	1.02	0.374	0.672	293	tags=7%, list=4%, signal=7%
39	TRANSCRIPTION MACHINERY	148	0.21	0.97	0.643	0.8	1899	tags=26%, list=27%, signal=34%
40	MESSENGER RNA BIOGENESIS	191	0.21	0.92	0.688	0.916	2389	tags=43%, list=34%, signal=64%
41	DOMAIN-CONTAINING PROTEINS NOT ELSEWHERE CLASSIFIED	20	0.29	0.89	0.626	0.968	296	tags=10%, list=4%, signal=10%
42	TRANSPORTERS	202	0.19	0.88	0.815	0.968	1540	tags=27%, list=22%, signal=34%
43	CHROMOSOME AND ASSOCIATED PROTEINS	285	0.18	0.88	0.846	0.954	2370	tags=40%, list=34%, signal=58%
44	BASE EXCISION REPAIR	24	0.27	0.82	0.748	1	2859	tags=58%, list=41%, signal=98%
45	LIPOIC ACID METABOLISM	15	0.28	0.78	0.747	1	1970	tags=47%, list=28%, signal=65%
46	PORPHYRIN METABOLISM	17	0.27	0.77	0.806	1	1703	tags=29%, list=24%, signal=39%
47	RNA DEGRADATION	51	0.21	0.77	0.877	1	2358	tags=47%, list=34%, signal=70%
48	DNA REPLICATION PROTEINS	82	0.18	0.76	0.953	1	2749	tags=56%, list=39%, signal=91%
49	UBIQUITIN SYSTEM	145	0.17	0.76	0.953	1	1500	tags=19%, list=21%, signal=23%
50	MISMATCH REPAIR	21	0.24	0.74	0.821	1	5367	tags=100%, list=76%, signal=422%
51	OXIDATIVE PHOSPHORYLATION	89	0.18	0.72	0.98	1	2065	tags=35%, list=29%, signal=49%
52	PROTEIN PHOSPHATASES AND ASSOCIATED PROTEINS	70	0.17	0.72	0.983	1	509	tags=9%, list=7%, signal=9%
53	PHAGOSOME	34	0.2	0.7	0.945	1	1348	tags=15%, list=19%, signal=18%
54	UBIQUITIN MEDIATED PROTEOLYSIS	55	0.17	0.63	0.994	1	397	tags=7%, list=6%, signal=8%
55	AUTOPHAGY - OTHER	22	0.2	0.63	0.963	1	100	tags=5%, list=1%, signal=5%
56	DNA REPAIR AND RECOMBINATION PROTEINS	138	0.13	0.62	1	1	1925	tags=25%, list=27%, signal=34%
57	PHOSPHATIDYLINOSITOL SIGNALING SYSTEM	20	0.2	0.62	0.951	1	2892	tags=55%, list=41%, signal=93%
58	MEIOSIS - YEAST	56	0.16	0.6	1	1	1633	tags=20%, list=23%, signal=25%
59	ENDOCYTOSIS	71	0.14	0.55	1	1	2538	tags=37%, list=36%, signal=57%
60	NUCLEOTIDE EXCISION REPAIR	45	0.13	0.49	1	1	2650	tags=44%, list=38%, signal=71%
61	CITRATE CYCLE (TCA CYCLE)	26	0.14	0.45	0.995	0.998	6073	tags=100%, list=86%, signal=734%
